# Supplementary material for: Comprehensive identification of sexually dimorphic genes in diverse cattle tissues using RNA-seq
Source: BMC Genomics. 2016 Jan 27;17:81. doi: 10.1186/s12864-016-2400-4 (PMC4728830; doi:10.1186/s12864-016-2400-4)
Supplement: Additional file 2: — Results of the Statistical tests. (XLSX 2242 kb) [file 12864_2016_2400_MOESM2_ESM.xlsx]

## Sheet: Total_result
Gene_Symbol	Chromosome	Liver_FDR_M1	Fat_FDR_M1	Muscle_FDR_M1	Pit_FDR_M1	FDR_M2	Liver_logFC_M1	Fat_logFC_M1	Muscle_logFC_M1	Pit_logFC_M1	logFC_M2
DDX3Y	chrY	6.19084e-11	4.6091e-07	5.33758e-29	1.56913e-23	3.00867e-50	9.50677	8.02516	9.40251	9.65398	9.23831
EIF1AY	chrY	1	0.394047	1	1	0.120485	0	3.59287	0	0	1.57348
PRAME	chrY	1	0.79044	1	1	0.530076	0	1.37405	0	0	0.436031
SRY	chrY	1	1	1	0.712064	0.55192	0	0	0	1.32648	0.432908
TBL1X	chrY	0.890726	0.988739	0.808908	0.245923	0.157735	0.246908	0.146996	0.286004	0.84909	0.377705
USP9Y	chrY	3.90743e-12	7.1772e-16	1.43415e-72	3.54168e-105	5.19878e-70	10.3191	8.61063	12.3252	13.0354	10.5661
ZFY	chrY	8.25582e-12	1.0127e-08	4.01102e-47	7.40483e-58	7.37376e-59	10.1055	7.53084	10.9008	11.5555	9.74214
ZNF280B	chrY	1	0.896342	1	0.58316	0.485652	0.0664358	-0.466629	-0.0331899	-0.489194	-0.236675
ABCB7	chrX	1	0.970954	0.983625	0.479873	0.634482	0.0389345	-0.13744	0.116333	-0.433867	-0.103805
ABCD1	chrX	0.59302	0.971444	0.52912	0.93259	0.251817	-0.711037	0.141073	-0.560302	-0.112953	-0.30737
ACOT9	chrX	0.825463	1	0.633833	0.67418	0.187341	-0.505081	-0.0632222	-0.588693	-0.296763	-0.35177
AFF2	chrX	0.920658	0.84981	1	0.904636	0.928609	-0.555793	0.584824	0.020395	0.176381	0.0631308
AIFM1	chrX	0.971686	0.859612	0.724712	0.92213	0.951615	0.160584	-0.331554	0.350315	-0.101312	0.0200556
AKAP4	chrX	0.749043	0.995429	0.381156	0.946828	0.574505	-0.76587	0.149726	-1.79122	0.149205	-0.276485
ALAS2	chrX	0.591461	0.81954	1	0.783402	0.641635	2.14962	-0.929882	-0.14437	0.949269	0.527576
AMOT	chrX	0.971686	0.79044	0.852692	0.679876	0.505271	-0.2318	-0.921325	0.26203	-0.401221	-0.319292
AP1S2	chrX	1	0.707751	1	0.641457	0.68932	0.000475146	0.642626	0.0740674	-0.271198	0.1136
APEX2	chrX	0.690358	0.865321	0.946562	1	0.192338	-0.526394	-0.329442	-0.205128	0.0210259	-0.264572
APLN	chrX	0.907438	0.79044	1	0.389396	0.974472	-0.997857	-0.823071	0.00261266	1.08635	0.02403
APOO	chrX	0.985659	0.84981	0.409429	0.93605	0.286589	0.233855	0.427052	0.670331	-0.121582	0.304611
AR	chrX	1	0.698706	0.926177	1	0.605699	-0.00728672	-1.45183	0.211913	0.035121	-0.260416
ARAF	chrX	0.863654	0.87394	0.728164	0.991401	0.20575	-0.250324	-0.275333	-0.328259	-0.0347248	-0.222176
ARHGAP6	chrX	0.805178	0.959507	0.946562	0.91202	0.424789	-0.740147	-0.246654	-0.178655	-0.131391	-0.314004
ARHGEF6	chrX	0.928919	0.79044	0.972787	0.749883	0.319665	-0.207346	-0.633882	-0.116569	-0.32397	-0.320014
ARHGEF9	chrX	0.642041	0.593951	0.712274	0.433155	0.0152668	-0.995927	-0.897668	-0.483026	-0.697875	-0.768008
ARMCX1	chrX	1	0.999261	0.876623	0.942008	0.666462	-0.063605	-0.0924098	-0.314957	-0.0967287	-0.140288
ARMCX2	chrX	0.876065	0.737889	0.785322	0.52614	0.745014	-0.374075	0.729931	0.396863	-0.32378	0.103284
ARMCX3	chrX	1	0.822781	0.974147	0.531452	0.865951	-0.0482419	0.370627	-0.128584	-0.39262	-0.0508207
ARMCX6	chrX	1	1	1	0.81764	0.865007	-0.0588085	-0.0135846	0.0071583	-0.214042	-0.0714343
ARR3	chrX	0.689861	0.297351	0.890753	0.804054	0.763019	1.96972	-3.43881	-0.732917	0.915538	-0.40388
ASB11	chrX	0.378291	0.393364	0.957982	0.691866	0.0172724	-0.873353	-1.17856	-0.166781	-0.334281	-0.639175
ASB12	chrX	0.409627	0.539782	0.51215	0.820144	0.00620951	-1.95001	-1.22679	-0.667203	-0.348453	-0.830784
ASB9	chrX	0.985801	0.936097	0.753932	0.955487	0.871527	-0.320791	0.40509	0.808174	-0.208881	0.11405
ATG4A	chrX	0.971467	0.991049	0.744036	0.431611	0.945703	0.176895	0.149571	0.349696	-0.565805	0.0321711
ATP1B4	chrX	1	0.543264	0.693801	0.608884	0.0956738	0.171391	-1.84202	-0.608046	-1.0595	-0.812231
ATP2B3	chrX	0.337137	0.742458	1	0.712064	0.349952	-2.02774	-1.01665	-0.0251414	0.296836	-0.446767
ATP6AP1	chrX	0.971467	0.926508	0.8196	0.799699	0.563712	-0.160933	-0.202126	-0.252368	0.166498	-0.111517
AWAT1	chrX	1	0.720915	0.592229	1	0.189095	0	-2.08024	-2.06333	0	-1.31903
BCAP31	chrX	0.971467	0.720915	0.728164	0.93741	0.198583	0.160864	0.726509	0.355458	0.111478	0.338598
BEX2	chrX	0.887194	0.932442	0.717878	0.787448	0.266614	-0.322015	-0.295207	-0.544096	-0.188493	-0.329098
BEX5	chrX	0.956593	0.79044	0.836415	0.715065	0.894543	-0.643257	1.08918	0.746039	-0.227902	0.0687572
BGN	chrX	0.817322	0.850235	0.699231	0.49585	0.991549	-0.310137	0.404181	-0.579258	0.505179	0.00591707
BRS3	chrX	1	0.79044	0.97315	0.587405	0.510519	0	1.37405	-0.53251	-1.03456	-0.668296
BTK	chrX	0.870464	0.947264	0.526544	0.58423	0.139286	-0.364455	-0.246328	-0.989135	-0.651932	-0.540868
C1GALT1C1	chrX	1	0.988328	0.575012	0.402581	0.339662	-0.122103	0.125314	-0.781767	-0.523882	-0.322325
CA5B	chrX	0.86347	0.83156	0.0497195	0.933105	0.071597	-0.551566	-0.391575	-2.08378	0.106764	-0.686793
CACNA1F	chrX	1	0.913559	0.968923	0.933105	0.704657	0.0524294	-0.658396	-0.572063	-0.337372	-0.337087
CAPN6	chrX	0.777177	0.805148	0.635345	0.874149	0.782488	0.653324	-1.18438	-0.42045	0.148209	-0.191908
CCDC120	chrX	0.783985	0.819692	0.619458	0.980617	0.147183	-0.416677	-0.453964	-0.576596	0.045794	-0.33842
CCDC22	chrX	0.959086	0.916996	1	0.918121	0.682277	-0.215162	-0.275585	-0.070892	0.110839	-0.11227
CD40LG	chrX	0.987871	0.79044	1	0.820144	0.408751	-0.279723	-0.86034	-0.218707	-0.551509	-0.467881
CD99L2	chrX	1	0.641513	1	0.913067	0.520073	-0.106684	-0.657082	0.076571	0.099562	-0.147702
CDK16	chrX	0.718814	0.641513	0.850868	1	0.173911	-0.416353	-0.951431	-0.25565	-0.0190694	-0.410116
CENPI	chrX	1	0.79044	0.980912	0.871281	0.482775	-0.122759	-0.537277	0.124125	-0.17355	-0.182727
CETN2	chrX	1	1	1	0.477882	0.642726	0.126688	-0.0826826	-0.119729	-0.470053	-0.137516
CFP	chrX	0.944037	0.937104	0.525877	1	0.380202	-0.252457	-0.303135	-0.799262	-0.0298565	-0.333196
CHIC1	chrX	0.833782	1	0.532169	0.406486	0.150644	-0.897065	0.00136042	-1.41067	-0.807512	-0.709209
CHM	chrX	0.989356	0.949313	0.5741	0.0750343	0.091838	-0.139476	-0.242885	-0.605034	-0.8318	-0.458782
CLCN4	chrX	0.976619	0.879531	0.676169	0.853492	0.828165	-0.209581	-0.555618	0.422128	-0.163045	-0.0849085
CLDN2	chrX	0.610444	0.64851	0.728164	0.560654	0.611979	-0.894613	-2.20325	-1.28923	1.30364	-0.394337
CNGA2	chrX	0.856149	0.79044	0.718507	0.698792	0.983496	0.689365	-1.34453	1.39539	-0.469067	0.0178672
CNKSR2	chrX	0.805178	0.481191	0.342586	0.311353	0.272544	1.1069	2.01084	0.669483	-0.71131	0.496522
CSNK1B	chrX	0.494101	0.602943	0.57188	0.731472	0.0114396	-0.839096	-0.843202	-0.719887	-0.292807	-0.670969
CSTF2	chrX	1	1	0.820238	0.915425	0.869684	0.0430447	0.0204176	0.35209	-0.155441	0.0573283
CXCR3	chrX	0.971686	0.879531	0.25905	0.596345	0.123727	-0.352417	-0.614653	-2.56091	-1.73943	-1.05577
CXHXorf36	chrX	0.803827	0.837891	0.833663	0.868673	0.231543	-1.07532	-0.560753	-0.239434	-0.292247	-0.515979
CXHXorf58	chrX	0.971686	0.79044	0.538516	0.639311	0.0956738	-0.266282	-0.712306	-0.996186	-0.520946	-0.620732
CXHXorf64	chrX	1	0.935986	0.132784	1	0.0936357	0	0.703519	1.99867	0	1.59444
CXHXorf65	chrX	0.843261	0.720915	0.93119	0.362802	0.188017	-0.982631	-1.21269	0.643232	-3.05916	-1.03202
DCX	chrX	1	1	0.492874	0.658037	0.339707	-0.00981483	0.0600899	-1.39551	-0.676925	-0.589892
DGAT2L6	chrX	0.266199	0.968702	0.904935	0.712064	0.0862707	-1.9489	-0.264503	-0.610624	-0.81936	-0.951709
DIAPH2	chrX	1	0.911339	0.676169	0.362218	0.636472	0.06209	-0.672462	0.610287	-1.20851	-0.294955
DLG3	chrX	0.709473	0.969494	0.729834	0.698792	0.776434	0.469928	-0.176195	-0.45165	-0.247207	-0.0888393
DNASE1L1	chrX	1	1	0.885373	0.797993	0.600027	-0.046345	0.0111739	-0.227047	-0.180893	-0.110597
DRP2	chrX	0.217089	0.952929	0.849267	0.96117	0.457588	-3.21803	-0.436718	0.400405	0.149133	-0.538079
DUSP9	chrX	1	1	1	0.97943	0.926056	0	0	0	-0.288951	-0.153422
EBP	chrX	1	0.354512	0.701164	0.862603	0.47965	0.026396	1.46126	-0.524496	0.14921	0.277163
EFNB1	chrX	1	0.940013	0.947093	0.990586	0.967969	0.0533835	0.237535	-0.188447	-0.0434594	0.0168954
EIF1AX	chrX	1	0.79044	0.947485	0.548637	0.989019	0.0405147	0.475552	-0.149909	-0.346324	0.00502168
EIF2S3	chrX	0.935252	0.905751	0.499352	0.232127	0.0568099	-0.200543	-0.280771	-0.635839	-0.779104	-0.473626
ELF4	chrX	0.940439	0.803767	0.337012	0.96049	0.33165	-0.305742	-0.638194	-0.802411	0.14325	-0.405848
ELK1	chrX	0.873161	0.967716	0.370413	0.985433	0.263806	-0.257512	-0.191844	-0.639523	-0.0508065	-0.28597
EMD	chrX	0.805178	0.852929	0.603923	0.923579	0.298524	-0.344123	-0.366852	-0.469491	0.112586	-0.267089
ERCC6L	chrX	0.948367	1	0.398864	0.960363	0.681333	0.445687	-0.0785142	-1.52101	0.151364	-0.223736
ESX1	chrX	1	0.79044	1	1	0.530076	0	1.37405	0	0	0.436031
F9	chrX	0.963006	0.883732	0.854686	0.905651	0.837313	0.198241	-0.58413	-0.539217	0.30681	-0.100267
FAM122B	chrX	0.971686	0.911471	0.839757	0.802738	0.385706	-0.202539	-0.335684	-0.374897	-0.181168	-0.269315
FAM127C	chrX	0.450007	0.79044	0.861996	0.853984	0.24715	-0.833429	-0.557003	-0.282871	0.185776	-0.371351
FAM199X	chrX	0.948583	0.646304	1	0.558901	0.197531	-0.293944	-1.88564	-0.0102451	-0.603485	-0.632292
FAM3A	chrX	0.753517	0.753397	1	0.922068	0.365156	-0.446792	-0.589312	-0.0156612	0.110996	-0.236613
FAM50A	chrX	0.945153	0.805921	0.852692	1	0.319785	-0.20976	-0.377423	-0.222156	-0.0223139	-0.208043
FATE1	chrX	0.805178	0.708406	1	0.508835	0.782677	-1.41027	-2.14208	0	2.38595	-0.504508
FGD1	chrX	0.838333	0.938926	0.944332	0.904636	0.383165	-0.465911	-0.213287	-0.193269	-0.13362	-0.246078
FGF13	chrX	0.979667	0.932442	0.728164	1	0.597679	0.398999	-0.36297	-0.425695	-0.000253319	-0.209941
FGF16	chrX	1	1	0.312402	0.747636	0.336225	0	-0.0361425	-2.1205	-0.912011	-0.819976
FHL1	chrX	0.77332	0.816843	0.916224	0.92162	0.500045	-0.530433	-0.43423	0.259693	-0.099335	-0.198231
FIGF	chrX	1	0.772874	0.149297	0.989844	0.111653	-0.00314256	-0.764966	-1.68568	-0.165497	-0.936012
FLNA	chrX	0.741597	1	0.884121	0.630678	0.822519	-0.61956	0.0675311	-0.237372	0.427311	-0.0896117
FMR1	chrX	0.805178	0.907897	0.486845	0.504894	0.140865	-0.475249	-0.383705	-0.741947	-0.46096	-0.514829
FMR1NB	chrX	0.705602	0.887142	0.39557	0.839374	0.95356	2.06297	-0.870044	-2.78921	0.272483	-0.0506564
FOXO4	chrX	0.720856	0.545984	0.472445	0.65939	0.015569	-0.522729	-0.823342	-0.589744	-0.339593	-0.56887
FOXP3	chrX	0.786885	0.720915	0.479706	0.974677	0.0716929	-0.471688	-0.862151	-1.12141	-0.123086	-0.648707
FTSJ1	chrX	0.855677	0.79044	0.967684	0.748606	0.215137	-0.45322	-0.997581	-0.216422	-0.373919	-0.494315
FUNDC1	chrX	0.952684	1	0.872101	0.569587	0.807265	0.258326	0.0617903	-0.340539	-0.355434	-0.0955646
G6PD	chrX	0.805926	0.972155	0.624183	0.765572	0.686043	-0.366316	0.174158	-0.552189	0.182336	-0.137626
GABRA3	chrX	0.805178	0.960717	0.740051	0.7302	0.383274	-1.41027	-0.591186	-0.58353	-0.898395	-0.751029
GABRQ	chrX	0.979667	0.948888	0.483954	0.581434	0.342738	0.647427	-0.59763	-2.50097	-0.981243	-0.855937
GATA1	chrX	0.395561	0.935986	0.172374	0.818843	0.962588	2.76402	0.397865	-2.8781	-0.871407	-0.0569869
GDI1	chrX	0.971804	0.846896	1	1	0.446286	-0.149765	-0.329961	-0.0843923	-0.0220436	-0.146682
GDPD2	chrX	0.805178	0.967294	0.955865	0.926338	0.802397	1.32629	-0.323042	0.271658	0.231165	0.173619
GEMIN8	chrX	0.988906	0.967858	0.902632	0.857538	0.694789	-0.137346	0.162094	0.219493	0.161154	0.10251
GJB1	chrX	0.805178	0.797949	1	0.658037	0.6153	-0.369237	0.9298	0.0215299	-1.19036	-0.229687
GLA	chrX	1	1	0.513605	0.939852	0.649616	0.114498	-0.108678	-0.64454	-0.0953652	-0.180844
GLRA4	chrX	1	1	1	0.658037	0.493289	0	0	0	-1.50161	-0.507937
GLRX	chrX	1	0.971444	0.752098	0.695856	0.876363	-0.041763	0.159157	0.448654	-0.301424	0.0647486
GNL3L	chrX	0.669959	0.47507	0.328593	0.746929	0.00437705	-0.495917	-0.853489	-0.651323	-0.245391	-0.561519
GPC3	chrX	0.642041	0.694013	0.234395	0.238062	0.447986	-0.728129	-0.703348	-1.23244	1.34208	-0.365485
GPC4	chrX	1	1	1	0.579344	0.885228	-0.0710319	-0.0892546	0.00714178	0.370556	0.0577909
GPKOW	chrX	0.931803	0.79044	1	0.953587	0.502774	-0.224148	-0.459906	-0.0215873	0.0718662	-0.158319
GPM6B	chrX	0.805178	1	0.708769	1	0.570061	-0.699389	0.0434273	-0.42275	-0.0226973	-0.249563
GPR173	chrX	0.971686	0.897505	0.52912	0.724429	0.399484	0.352594	-0.560631	-0.948976	-0.2746	-0.393548
GRIA3	chrX	1	0.949971	1	0.764591	0.976619	0.260731	-0.313759	-0.000412117	0.243463	0.0175258
GRIPAP1	chrX	0.945145	0.641513	0.597918	0.89896	0.10171	-0.217489	-0.749717	-0.462755	-0.13008	-0.389808
GRPR	chrX	0.971289	0.410198	0.405142	0.562621	0.863092	-0.759507	-3.54996	2.61834	1.29166	0.267313
GSPT2	chrX	0.777567	0.971444	1	0.782354	0.990584	0.436432	-0.188016	-0.105675	-0.183582	-0.00521416
GUCY2F	chrX	0.805178	0.79044	0.728164	0.747636	0.580759	1.32629	-1.34453	-1.35212	-0.845029	-0.68287
HAUS7	chrX	0.85254	0.909722	1	0.946828	0.619748	-0.357724	-0.298274	-0.0120013	0.092949	-0.145869
HCCS	chrX	0.863654	0.992779	0.746822	0.972177	0.493289	0.316257	0.108771	0.302694	-0.0653233	0.164547
HDAC6	chrX	0.70271	0.735029	0.695715	0.712064	0.0456991	-0.551424	-0.555484	-0.383562	-0.266485	-0.439498
HDHD1	chrX	0.743426	0.972155	0.728164	0.611702	0.962444	-0.604164	-0.157465	0.444313	0.386002	0.0196013
HMGB3	chrX	0.541307	0.816759	0.911037	0.801744	0.325244	-1.00306	-0.4831	-0.423889	0.30074	-0.386258
HNRNPH2	chrX	1	1	0.668418	0.590758	0.497712	0.0611996	-0.0470977	-0.4833	-0.285665	-0.188478
HS6ST2	chrX	0.756225	0.96797	0.968923	0.981255	0.8591	1.01526	-0.416411	-0.297649	0.135375	0.146159
HSD17B10	chrX	0.974561	1	0.962297	0.848948	0.924679	-0.159167	-0.055511	0.140186	0.212873	0.0334744
HTATSF1	chrX	1	0.948197	0.856138	0.471537	0.450312	0.101858	-0.189194	-0.295103	-0.532303	-0.229096
HUWE1	chrX	0.706163	0.548628	0.635345	0.711144	0.0348241	-0.543863	-1.01326	-0.412767	-0.337933	-0.576251
IDH3G	chrX	0.753517	0.759854	0.886078	0.910468	0.200074	-0.389107	-0.53857	-0.197999	0.0938606	-0.258335
IDS	chrX	0.973264	0.79044	0.819856	0.61217	0.285234	-0.244361	-1.0376	-0.298117	-0.448111	-0.506177
IKBKG	chrX	0.689344	0.81553	0.600035	0.992354	0.629333	-0.505415	-0.405189	0.457304	-0.0442054	-0.126219
IL2RG	chrX	0.971686	0.792078	0.676169	0.935889	0.767556	-0.241085	0.542653	-0.737482	-0.176923	-0.132863
IRAK1	chrX	0.972515	0.70415	0.884517	0.822987	0.714186	-0.151463	-0.693309	0.24894	0.161577	-0.107745
ITGB1BP2	chrX	0.932329	0.654658	0.317069	0.943095	0.643845	-0.381028	-1.29865	0.835645	-0.184388	-0.235734
KCND1	chrX	0.976494	0.79044	0.396508	0.968104	0.209256	-0.319722	-0.714658	-0.982493	0.0888902	-0.457172
KCNE1L	chrX	1	0.793747	0.866776	0.712064	0.722715	0	1.07407	-0.500996	-0.510641	-0.249425
KDM5C	chrX	0.973264	0.599082	0.868055	1	0.217221	-0.16258	-0.806863	-0.229779	-0.0105287	-0.301606
KDM6A	chrX	0.522166	0.417063	0.237715	0.0749373	7.99099e-05	-0.592477	-1.24049	-0.770953	-0.808024	-0.852146
KIF4A	chrX	0.448042	0.948888	1	1	0.526557	1.92371	-0.315159	0.0842161	0.058427	0.371613
KLHL15	chrX	0.510438	0.922718	0.437452	0.639788	0.573422	0.894154	-0.397214	0.73805	-0.31747	0.231567
L1CAM	chrX	0.437594	1	0.846382	0.990586	0.34255	-1.25097	0.00525378	-0.327508	-0.0425017	-0.357617
LAMP2	chrX	1	0.977273	1	0.542741	0.708656	-0.0940439	0.130001	-0.118928	-0.341701	-0.106121
LAS1L	chrX	0.908106	0.511786	0.600066	0.789106	0.0469493	-0.244323	-0.868485	-0.464512	-0.204641	-0.444954
LDOC1	chrX	0.97438	0.979388	0.94902	0.667884	0.737281	0.7179	-0.337221	0.410448	0.286035	0.236199
LHFPL1	chrX	1	0.831718	0.791977	0.689506	0.969554	0	1.23685	1.06713	-0.991154	0.0490729
LOC100336905	chrX	0.43262	0.976994	0.861559	0.786918	0.853824	3.01783	0.221957	-0.666007	-0.465745	0.147214
LOC538872	chrX	1	0.79044	1	1	0.529185	0	-1.37651	0	0	-0.46066
LOC615809	chrX	0.968425	0.923917	0.970307	0.814647	0.728252	-0.186999	0.253013	0.165187	0.181415	0.106002
LOC784741	chrX	1	0.79044	1	1	0.529185	0	-1.37651	0	0	-0.46066
MAGED1	chrX	1	0.79793	0.88031	0.903728	0.976328	-0.0109143	0.392881	-0.230495	-0.114419	0.0100844
MAGED2	chrX	0.971467	1	1	0.933105	0.802116	-0.201949	0.0485336	-0.0358508	-0.0953023	-0.0702552
MAGEH1	chrX	0.312955	0.894669	0.892262	0.594418	0.0740905	-0.72905	-0.303719	-0.304978	-0.279263	-0.401936
MAOA	chrX	0.919432	1	0.640966	0.981255	0.90262	0.279164	0.0837514	-0.512272	-0.0484085	-0.0522856
MAOB	chrX	0.836775	0.536408	0.884121	0.237694	0.0515069	-0.353437	-1.08663	-0.330815	-0.94697	-0.679827
MBNL3	chrX	0.41199	0.79044	1	0.588207	0.713099	0.974173	-1.33762	-0.106226	-0.623173	-0.276738
MBTPS2	chrX	1	0.79044	0.890146	0.434187	0.11239	-0.0784044	-0.575491	-0.229035	-0.650183	-0.382969
MCTS1	chrX	0.992452	0.73957	0.855515	0.625356	0.529185	0.145608	0.658494	0.346971	-0.337736	0.203178
MECP2	chrX	0.971686	0.892876	0.822107	0.712064	0.215616	-0.153501	-0.263858	-0.234282	-0.262107	-0.228927
MED12	chrX	0.720523	0.434411	0.57188	0.785294	0.0283095	-0.494971	-1.08459	-0.464846	-0.280923	-0.580311
MGC134179	chrX	1	0.79044	1	0.658037	0.981099	0	1.38131	0	-1.46896	-0.0377072
MGC140080	chrX	1	0.720915	1	1	0.378968	0	2.06175	0	0	0.733858
MID1	chrX	1	1	0.963037	0.854596	0.840285	0.0643005	-0.000811273	-0.180837	-0.180397	-0.0747559
MID1IP1	chrX	0.974561	0.822461	0.566143	0.661113	0.759108	0.218613	0.54325	-0.516507	0.248872	0.12498
MIR1468	chrX	1	0.79044	0.599428	1	0.859058	0	1.37405	-2.00817	0	-0.276246
MIR221	chrX	0.940439	1	1	1	0.897846	0.798522	-0.0868626	0.210936	0.06047	0.144581
MIR222	chrX	1	0.744444	1	0.520182	0.286321	0	1.92686	0	2.27347	1.35095
MIR223	chrX	1	0.953219	0.495865	0.836222	0.802116	-0.0485242	-0.526013	-2.41223	0.951766	-0.272999
MIR2483	chrX	1	1	1	0.71713	0.578263	0	0	0	1.22805	0.366172
MIR2484	chrX	0.408509	0.641513	1	0.875782	0.970442	3.1123	-2.56417	0	-0.562686	-0.0698502
MIR2485	chrX	0.805178	1	1	0.720941	0.890643	-1.37359	0.0376755	0	1.3579	0.253572
MIR2486	chrX	1	0.641513	0.728164	0.429363	0.204424	-0.148256	-2.5007	-1.35212	-1.35538	-0.919267
MIR2487	chrX	0.805178	1	1	0.897787	0.866821	1.45225	0	0.210628	-0.538388	0.213308
MIR2488	chrX	1	0.79044	1	1	0.534303	0	-1.36113	0	0	-0.444126
MIR3431	chrX	1	0.641513	0.168913	0.853984	0.140663	-0.0474149	-2.13604	-3.71779	-0.633055	-1.48074
MIR374B	chrX	0.547557	0.79044	0.728164	0.697506	0.0754996	-0.839022	-0.99312	-0.51523	-0.413136	-0.684197
MIR452	chrX	1	1	1	0.852008	0.808091	0	0.029282	0	-0.881351	-0.333648
MIR502A-1	chrX	1	1	1	0.71424	0.565387	0	0	0	1.2769	0.397606
MIR502A-2	chrX	1	0.942414	0.728164	1	0.639619	0	-0.645704	-1.28923	0	-0.569283
MIR502B	chrX	1	1	0.924365	0.658037	0.986051	0	0	0.738236	-1.49884	-0.0044694
MIR505	chrX	0.805178	1	1	0.712064	0.975524	-1.41027	0	0	1.32019	-0.0418634
MIR545	chrX	1	0.79044	0.712274	1	0.980653	0	-1.37651	1.47567	0	0.040163
MIR98	chrX	0.70271	1	0.955865	0.916175	0.493837	-1.99841	0.029282	-0.512053	-0.456112	-0.728803
MIRLET7F-2	chrX	1	1	0.728164	0.990586	0.715513	0	0	-1.33214	-0.250136	-0.461565
MMGT1	chrX	0.908873	0.851088	1	0.598909	0.62991	0.340033	-0.565599	-0.0140805	-0.565201	-0.194319
MORF4L2	chrX	1	0.892811	1	0.856257	0.944425	-0.0244123	0.282051	-0.013442	-0.143223	0.0249487
MOSPD1	chrX	1	0.829537	0.0847609	0.745222	0.327083	-0.157692	0.434549	-1.74983	-0.27545	-0.4208
MOSPD2	chrX	1	0.84261	0.850534	0.322088	0.225937	0.0867471	-0.37928	-0.341758	-0.70289	-0.33237
MSL3	chrX	1	0.851088	0.728164	0.523849	0.266192	0.0464939	-0.342477	-0.409523	-0.345994	-0.262849
MSN	chrX	0.86347	1	0.783367	0.673542	0.414883	-0.300563	-0.0524905	-0.296828	-0.238422	-0.221905
MST4	chrX	1	1	0.603923	0.423014	0.467296	0.099552	0.0790326	-0.75011	-0.507194	-0.272107
MTM1	chrX	1	0.93792	1	0.862106	0.656311	-0.0550516	-0.363656	-0.109986	-0.191181	-0.179329
MTMR1	chrX	0.981435	0.79044	1	0.904636	0.60905	0.169044	-0.700446	-0.00699807	-0.116835	-0.16283
NDP	chrX	0.805178	0.917468	0.316768	0.922101	0.970442	-1.37359	0.541301	-3.07167	0.301091	-0.0312872
NHS	chrX	0.966906	0.781855	0.825063	0.930565	0.296622	-0.41028	-1.17057	-0.520289	-0.231188	-0.575523
NLGN3	chrX	0.741597	0.0636755	0.455005	0.835901	0.00294584	-0.763537	-1.78641	-1.06332	-0.2113	-0.949031
NONO	chrX	0.805178	1	0.597918	0.637027	0.246766	-0.334235	-0.0717544	-0.500464	-0.340417	-0.311269
NOX1	chrX	0.70271	0.948888	0.691999	0.601429	0.198583	-2.08525	-0.433283	-1.36488	-1.01998	-0.970992
NRK	chrX	0.985801	0.938183	0.867554	0.990586	0.948248	0.602695	0.495812	-0.288172	-0.12892	0.0642732
NSDHL	chrX	0.971289	0.97803	0.823836	0.961572	0.86142	0.245956	-0.133926	-0.32115	-0.0742654	-0.0617739
NUDT10	chrX	0.974561	0.985829	0.388305	0.454478	0.131449	-0.672216	-0.321571	-2.8444	-0.68603	-0.73572
NUDT11	chrX	0.862014	0.79044	0.968923	0.713538	0.50884	1.17437	-1.47024	-0.480909	-0.551858	-0.468426
NXF3	chrX	0.805178	0.297351	0.839757	0.00135883	0.000413637	-1.41027	-4.1632	-1.05462	-3.76858	-3.27112
NXT2	chrX	0.971603	0.841673	0.709899	0.58316	0.794769	0.201619	0.427112	-0.594884	-0.478306	-0.0958554
OCRL	chrX	0.977617	0.902871	0.725887	0.714151	0.964193	0.143559	-0.346715	0.345759	-0.210934	-0.0175147
OFD1	chrX	0.908064	0.917232	1	0.519431	0.27326	-0.263372	-0.278451	-0.0946123	-0.507409	-0.289619
OGT	chrX	0.805178	0.563779	0.483954	0.66078	0.0428819	-0.384575	-0.964276	-0.708881	-0.375069	-0.607931
OPN1LW	chrX	1	0.940306	0.849267	1	0.679617	0	-0.600391	-0.765082	0	-0.541371
OTC	chrX	1	1	0.900031	1	0.835386	-0.107362	-0.0197072	-0.711732	0.0662747	-0.113811
OTUD5	chrX	0.805178	0.79044	0.695216	0.941969	0.0970674	-0.320653	-0.395425	-0.374524	-0.0799871	-0.292287
P2RY4	chrX	0.805178	0.641513	0.981148	1	0.339707	-1.41027	-2.49998	-0.478598	0	-1.14631
PABPC5	chrX	0.974561	1	1	0.493112	0.650138	-0.464117	0.151946	-0.0560402	-0.575065	-0.236273
PAK3	chrX	1	0.79044	1	0.493281	0.399484	0.135877	-1.0636	-0.0130781	-0.685994	-0.496945
PCSK1N	chrX	1	0.793771	1	0.5176	0.392662	-0.0168853	0.990856	0.00459529	0.490279	0.416777
PCYT1B	chrX	0.71524	1	0.78725	1	0.467122	-1.19939	0.107064	-0.891934	-0.00842953	-0.483325
PDHA1	chrX	1	0.93792	0.69843	0.520453	0.30032	0.107936	-0.196587	-0.409544	-0.367269	-0.216798
PDK3	chrX	1	0.814644	0.774276	0.807009	0.916601	-0.00738376	0.409252	-0.369278	-0.187387	-0.033201
PDZD11	chrX	0.954531	0.731095	0.630779	0.951868	0.465595	-0.199725	0.571234	0.430253	-0.0733659	0.181463
PDZD4	chrX	1	0.921933	1	0.946828	0.830453	-0.236806	0.412189	-0.159656	0.0865009	0.107282
PFKFB1	chrX	0.4678	0.79044	0.40149	0.71424	0.020368	-0.854426	-0.643302	-0.734098	-0.994033	-0.758791
PHEX	chrX	0.84463	0.720915	0.134939	0.868992	0.950204	0.743155	1.5851	-4.0854	-0.492007	-0.0727919
PHKA2	chrX	0.805178	0.972182	1	0.908404	0.525484	-0.371959	-0.176778	-0.0276019	-0.130088	-0.190103
PIM2	chrX	0.976505	0.719739	0.728164	0.970885	0.144193	-0.211619	-0.832313	-0.556754	-0.0622638	-0.410024
PIN4	chrX	1	0.96277	0.909703	0.786123	0.929895	-0.0408039	0.174322	0.209825	-0.219246	0.0315536
PIR	chrX	1	0.991022	0.69843	0.819405	0.851282	-0.117707	0.103706	0.452851	-0.212144	0.0585032
PLP1	chrX	0.651354	0.943163	1	0.658037	0.814123	2.03166	-0.378314	0.11959	-0.670241	-0.156973
PLP2	chrX	0.805178	0.909722	0.421957	0.873295	0.414664	-0.472176	0.303858	-0.780307	-0.139639	-0.266296
PLS3	chrX	0.968773	0.879531	0.700682	0.882978	0.949608	0.178851	0.36381	-0.515885	-0.153114	-0.0299428
PLXNA3	chrX	0.539211	0.592265	0.328593	0.885836	0.0105372	-1.38081	-0.998684	-0.942154	-0.133384	-0.79093
PNCK	chrX	0.947608	0.759854	1	0.96202	0.792783	-0.63442	1.3705	-0.0827964	-0.131283	0.183164
POLA1	chrX	1	0.926151	0.969206	0.590764	0.495608	-0.00515874	-0.320482	-0.143923	-0.397372	-0.218033
PORCN	chrX	0.430838	0.641513	0.226992	0.962258	0.00832137	-1.08486	-0.769792	-1.21598	-0.0865681	-0.761988
PPP1R3F	chrX	0.596752	0.70415	0.668387	0.98668	0.346476	-1.03893	-0.97963	0.51221	-0.0523199	-0.346257
PQBP1	chrX	0.889779	0.977925	0.918638	0.980692	0.579107	-0.235601	-0.133253	-0.168201	0.0444267	-0.122702
PRAF2	chrX	0.70271	0.902311	0.996792	0.979173	0.893587	-0.491069	0.331724	-0.110404	0.0508686	-0.0472649
PRDX4	chrX	0.809359	1	0.728164	0.928598	0.903921	0.422986	-0.0779543	-0.473903	-0.116624	-0.059334
PRICKLE3	chrX	0.992452	0.737837	0.971617	0.848343	0.696489	0.14367	-0.636835	-0.141791	0.194825	-0.111916
PRPS2	chrX	1	0.922364	0.654121	0.434978	0.206229	-0.148488	-0.358486	-0.579507	-0.521802	-0.400582
PSMD10	chrX	0.845916	0.968953	0.140564	0.515297	0.702234	0.314303	-0.22856	0.927528	-0.420461	0.143278
RAB33A	chrX	0.70271	0.79044	1	1	0.836122	-2.09428	1.41908	0	0	-0.279088
RAB9A	chrX	0.7898	0.988739	1	1	0.529185	-0.349988	-0.103277	-0.0558914	-0.0104674	-0.12916
RAB9B	chrX	0.805178	0.970155	0.966081	0.58316	0.595003	-1.37359	0.364118	-0.38589	-0.522378	-0.323764
RAP2C	chrX	1	1	1	0.653797	0.956208	0.121387	0.01089	0.0827875	-0.308233	-0.0222976
RBM10	chrX	0.987871	0.726885	0.511868	0.969942	0.179093	-0.135337	-0.562891	-0.505746	0.0619677	-0.285357
RBM3	chrX	0.642041	0.719839	0.0434797	0.553275	0.00346705	-0.573304	-0.625871	-1.45241	-0.382994	-0.754212
RBMX	chrX	1	1	1	0.502044	0.810092	0.0751634	0.0953964	-0.0269714	-0.439861	-0.0741178
RBMX2	chrX	0.880638	0.720915	0.488421	0.757015	0.0699676	-0.299429	-0.602523	-0.629451	-0.270631	-0.449318
RIBC1	chrX	0.880044	0.726044	0.408983	0.810696	0.0686247	-0.324242	-0.832474	-0.863747	-0.270768	-0.558502
RLIM	chrX	0.831675	0.79044	0.770077	0.311353	0.269613	0.313471	-0.801567	-0.331508	-0.87049	-0.424852
RNF128	chrX	0.942228	1	1	0.453356	0.675653	0.254009	-0.0902749	-0.0800845	-0.633016	-0.134766
RPL10	chrX	1	0.729309	0.531223	0.836973	0.209491	-0.0445664	0.639721	0.647649	0.178705	0.355741
RPL36A	chrX	1	0.922364	0.603923	0.94991	0.747488	-0.00775747	0.255599	-0.552833	-0.109315	-0.0991037
RPS4X	chrX	1	1	0.810262	0.692255	0.701694	0.127854	0.0830715	-0.381308	-0.297949	-0.116484
RPS6KA3	chrX	1	0.906437	1	0.38946	0.502523	-0.0375542	-0.414875	0.000864007	-0.569912	-0.255586
SASH3	chrX	0.806269	1	0.632365	0.590764	0.227385	-0.512377	0.0382424	-0.804774	-0.79176	-0.496572
SAT1	chrX	0.821821	0.791208	0.29535	0.865125	0.0776945	-0.367995	-0.430366	-0.917173	-0.140693	-0.462259
SCML2	chrX	0.993729	0.99853	0.728164	0.541899	0.59587	0.348474	-0.220967	-0.594216	-0.664561	-0.330462
SH3BGRL	chrX	0.994136	0.79044	0.558037	0.683275	0.634708	-0.139641	0.505928	-0.863407	-0.285358	-0.192509
SH3KBP1	chrX	0.744234	1	0.000288761	0.434187	0.0210245	-0.564925	0.0093704	-2.49872	-0.488631	-0.854421
SLC10A3	chrX	1	0.79044	1	0.876153	0.597679	-0.133564	-0.674672	-0.076597	0.1678	-0.181827
SLC16A2	chrX	0.812959	0.98015	0.389122	0.972177	0.756946	0.693909	0.119504	-0.87022	-0.0645705	-0.111566
SLC25A14	chrX	0.689344	0.79044	0.692013	0.786918	0.0563119	-0.755613	-0.583428	-0.701037	-0.226209	-0.549613
SLC35A2	chrX	0.905454	0.967716	0.918821	0.96731	0.581625	-0.299888	-0.181731	-0.269097	0.0825492	-0.166334
SLC6A8	chrX	0.900666	1	0.276644	1	0.306729	-0.372519	-0.0389252	-0.82578	0.00154316	-0.308873
SLC7A3	chrX	1	0.641513	1	0.533767	0.182701	0	-2.53184	0	-2.06213	-1.60358
SLC9A6	chrX	0.976494	1	0.939287	0.369716	0.634453	0.166429	0.0653946	-0.188608	-0.547079	-0.130746
SMARCA1	chrX	0.167708	0.970954	0.923431	0.545091	0.351013	1.34483	0.163787	0.243706	-0.357461	0.342628
SMC1A	chrX	0.927042	0.522557	0.99371	0.58316	0.292741	0.255627	-1.69679	-0.0997302	-0.522248	-0.504632
SMIM10	chrX	0.904077	0.941831	0.399946	0.777532	0.390277	-0.420773	0.290582	-1.24166	-0.487206	-0.458407
SMPX	chrX	0.859817	0.647213	0.981301	0.857538	0.177023	0.817871	1.75092	0.144651	0.309925	0.619778
SNX12	chrX	1	0.742458	0.955081	0.918121	0.494522	-0.0164485	0.549481	0.142265	-0.0953078	0.144654
SRPK3	chrX	0.907406	0.79044	0.88422	1	0.666791	-0.560828	-0.737494	0.231768	0.00705385	-0.166643
SRPX	chrX	0.743869	0.900741	0.169351	0.702176	0.518134	-0.598909	0.294477	-1.08057	0.398002	-0.224895
SSR4	chrX	0.999886	0.855579	0.847951	0.710538	0.85851	-0.142323	0.408633	-0.261667	0.254919	0.0671356
STARD8	chrX	0.70271	0.641513	0.849267	0.623108	0.039602	-0.528375	-0.875756	-0.265135	-0.393037	-0.516829
STS	chrX	1	0.898113	1	0.963679	0.749428	0.0547521	0.492739	-0.211472	0.213175	0.194005
SYN1	chrX	1	1	0.251018	1	0.365391	0.0266175	-0.0662857	-1.18882	-0.00834797	-0.345344
SYP	chrX	1	0.936097	1	1	0.797948	0.113629	0.308071	-0.0566598	-0.0148255	0.0987283
SYTL4	chrX	1	0.766768	0.728164	0.438928	0.227359	-0.0298552	-0.961582	-0.362957	-0.511746	-0.468587
TBC1D25	chrX	1	0.968586	1	0.819884	0.954182	-0.0556361	-0.165183	-0.0354411	0.186038	-0.016864
TCEAL1	chrX	0.444684	0.902871	0.937128	0.983896	0.234384	-0.915267	-0.355663	-0.254247	-0.0522623	-0.392202
TCEANC	chrX	0.795875	0.896342	0.970428	1	0.384842	-0.500507	-0.348772	-0.182819	-0.0325623	-0.264526
TFE3	chrX	0.857426	0.940013	0.316462	0.983529	0.186774	-0.25306	-0.207568	-0.686269	-0.0448971	-0.294251
THOC2	chrX	0.949803	0.899346	1	0.323636	0.546624	0.205533	-0.466934	0.0410721	-0.792405	-0.252508
TIMM17B	chrX	0.870464	0.922364	0.728164	0.931471	0.6897	-0.273663	0.292274	0.347093	0.136865	0.128032
TIMM8A	chrX	0.971686	0.968808	1	0.74862	0.934073	0.172374	0.163908	0.0508722	-0.282318	0.0297505
TIMP1	chrX	0.845963	0.79044	0.409429	0.72981	0.918794	-0.437042	0.624933	-0.717596	0.274533	-0.0516694
TKTL1	chrX	1	0.641513	0.57188	0.721505	0.0772536	0	-1.38165	-1.14097	-0.797828	-1.12033
TLR7	chrX	0.976494	0.79044	1	0.103744	0.915413	0.286024	0.806263	-0.0721812	-1.37208	-0.0774222
TLR8	chrX	0.859186	0.983122	0.173916	0.215549	0.108942	-0.424929	0.214963	-2.00201	-1.52432	-0.873769
TM9SF2	chrX	1	0.990312	0.864073	0.657833	0.603006	-0.113645	0.105669	-0.270571	-0.301344	-0.144875
TMEM164	chrX	1	0.720915	0.823836	0.681101	0.477452	-0.176029	-0.759458	0.296801	-0.311737	-0.232952
TMEM185A	chrX	1	1	0.693669	0.904636	0.919976	-0.101583	-0.107372	0.741264	-0.262741	0.0709411
TMEM187	chrX	0.395561	0.719932	0.78725	0.802431	0.0467081	-1.24624	-0.834679	-0.784452	-0.254982	-0.774595
TMEM27	chrX	0.805178	1	1	0.849555	0.555326	-1.37359	0	0	-0.904497	-0.696052
TMEM35	chrX	1	0.563779	0.785322	0.718376	0.0970674	0.221916	1.21542	0.437307	0.232164	0.57649
TMEM47	chrX	1	1	0.964685	0.38924	0.797948	-0.0598851	0.115959	0.166998	-0.60663	-0.103203
TMLHE	chrX	0.933971	0.949313	0.759023	0.674437	0.669735	-0.193078	-0.232755	0.436266	-0.393417	-0.116235
TNMD	chrX	1	0.59867	0.938423	0.852079	0.581625	0	1.72852	-0.540601	0.632107	0.578293
TRAPPC2	chrX	0.805178	1	1	0.413348	0.369484	-0.470074	-0.00503645	0.069892	-0.537305	-0.238803
TRPC5	chrX	0.83465	1	0.982663	0.999797	0.707842	-0.842956	0	-0.463012	-0.0640219	-0.295824
TSPAN7	chrX	0.775432	0.79044	0.841564	0.849807	0.789109	-0.41073	0.509623	-0.238592	-0.154289	-0.0766177
UBA1	chrX	0.900087	0.79044	0.790229	0.990159	0.189095	-0.237795	-0.391959	-0.265442	-0.0374544	-0.233152
UBL4A	chrX	1	0.906437	0.539945	0.770612	0.377615	-0.0225208	0.441747	0.731006	0.270822	0.364509
UPRT	chrX	0.839956	1	1	0.751158	0.941834	0.347535	0.0393088	-0.00137603	-0.233906	0.0315905
USP11	chrX	0.764483	0.50819	0.753932	0.913067	0.0597811	-0.431289	-0.891015	-0.355408	-0.107461	-0.445712
USP27X	chrX	0.217089	1	1	0.288103	0.0688588	-1.08192	-0.0897365	-0.0388509	-0.786202	-0.518352
UTP14A	chrX	1	0.947543	1	0.877316	0.982273	-0.0582857	0.177869	0.0616712	-0.148204	0.0084265
UXT	chrX	1	0.816897	0.931981	0.989844	0.604395	-0.118383	0.553136	0.233573	0.0507394	0.181397
VAMP7	chrX	1	1	0.804541	0.413348	0.66201	0.0285062	0.123356	-0.393719	-0.536421	-0.194061
VMA21	chrX	0.909051	1	1	0.533586	0.745616	-0.232926	0.0789057	0.109726	-0.355931	-0.100104
VSIG1	chrX	0.893898	0.453436	0.592229	0.58316	0.73108	1.04317	-3.43193	-2.06333	2.01699	-0.628292
VSIG4	chrX	1	1	0.223685	0.438928	0.15264	0.0402866	-0.0766891	-2.10329	-0.922676	-0.687301
WDR13	chrX	0.631973	0.537267	0.801928	0.880855	0.0964039	-0.612002	-0.931587	-0.282481	0.122066	-0.425806
WDR45	chrX	0.77332	0.731095	0.905536	0.920554	0.229324	-0.445256	-0.526915	-0.20238	0.105541	-0.268032
XIST	chrX	0.591461	3.06141e-47	5.87154e-92	4.26147e-124	1.33763e-16	-2.76153	-10.3444	-10.3093	-12.3559	-9.86689
XKRX	chrX	1	0.696909	1	0.470757	0.261299	0.277095	-1.15968	0.15531	-1.1326	-0.609086
XPNPEP2	chrX	0.963493	0.734415	0.0469179	0.933607	0.045448	-0.280233	-0.690032	-1.87568	-0.358041	-0.845321
YIPF6	chrX	0.800675	0.979388	0.872955	0.365394	0.662905	0.381772	-0.183679	-0.259371	-0.566957	-0.158032
ZC3H12B	chrX	0.805178	1	0.900031	0.744523	0.637543	1.41118	0.122999	-0.619071	-0.523356	-0.378176
ZC4H2	chrX	0.851036	0.91574	0.849267	0.765012	0.995513	-0.496029	0.340479	0.380155	-0.230219	-0.00286878
ZCCHC13	chrX	0.987871	0.79044	1	0.71424	0.533719	-0.542842	-1.02817	-0.388225	1.2769	-0.599229
ZDHHC9	chrX	0.869195	0.998073	1	0.942395	0.738354	0.333586	0.0943024	0.049575	-0.0972078	0.0970405
ZFX	chrX	0.805178	0.711554	0.246103	0.0145077	0.00172386	-0.336071	-0.808769	-0.787941	-1.15438	-0.772732
ZIC3	chrX	1	1	0.4058	0.369716	0.0830923	0	0	1.48974	2.31806	1.66974
ZMYM3	chrX	0.368782	0.650558	0.407095	0.765042	0.0176628	-0.893619	-0.813143	-0.910277	-0.237639	-0.712475
FGF14	chrUn_JH126395	0.368782	0.896342	0.420638	0.829598	0.802299	1.9647	0.399377	-1.46229	-0.180266	0.174719
SPACA5	chrUn_JH126387	0.805178	0.911339	1	0.993735	0.919981	1.34617	-0.765428	0	-0.201672	-0.165914
ZNF182	chrUn_JH126387	0.762682	0.79044	0.956879	0.392057	0.0826747	-0.53708	-0.618518	-0.214342	-0.648722	-0.510299
HRAS	chrUn_JH126371	1	0.900741	0.691999	0.912435	0.513479	-0.045052	0.409887	0.419229	0.154869	0.238878
MIR210	chrUn_JH126371	0.987871	0.811042	0.600035	0.991721	0.650791	0.584647	-1.4629	-1.95423	-0.193836	-0.728351
RASSF7	chrUn_JH126371	1	0.791739	0.728164	0.887234	0.998135	0.117324	-0.73281	0.814922	0.198756	0.000589961
RNH1	chrUn_JH126371	1	0.935648	0.874147	0.963817	0.769834	-0.0203614	-0.351468	-0.342093	0.105296	-0.152432
PTBP1	chrUn_JH126352	1	0.921933	0.705803	1	0.604893	0.0540689	-0.335788	-0.423455	-0.0121806	-0.179024
IGSF11	chrUn_JH126336	0.510438	0.79044	0.93649	0.631941	0.948857	0.64621	-1.02494	0.406304	-0.375627	0.037691
PPIE	chrUn_JH126313	0.987811	0.970773	1	0.71424	0.529185	-0.138665	-0.153109	0.0152288	-0.259874	-0.135464
ALG12	chrUn_JH126304	0.99163	0.932442	0.794884	0.851078	0.695833	-0.172695	-0.362471	-0.401114	0.215732	-0.176178
CRELD2	chrUn_JH126304	1	0.99853	0.914716	0.979396	0.934115	0.120753	-0.128214	-0.280253	0.0845208	-0.0481562
SLC7A10	chrUn_JH126282	1	0.79044	0.4679	0.900585	0.355074	-0.0273753	-1.11926	-0.814579	0.300001	-0.519725
SCD	chrUn_JH126281	1	0.972155	0.743694	0.840304	0.897879	0.0909232	-0.18964	-0.523402	0.180146	-0.110222
CARTPT	chrUn_JH126225	0.805178	1	1	0.94796	0.967569	1.32629	0	0	-0.201599	-0.0635772
MRFAP1	chrUn_JH126212	0.977038	0.938926	1	0.865125	0.821093	0.148099	0.195661	0.0297401	-0.141036	0.0581671
BDA20	chrUn_JH126194	0.805178	1	1	0.853984	0.99479	-1.37359	0	0	0.847371	0.0208407
MGC151921	chrUn_JH126194	0.805178	1	0.728164	0.993735	0.542404	-1.41027	0	-1.35212	-0.201672	-0.753282
EPB49	chrUn_JH126187	0.203454	1	0.876483	0.932245	0.351371	-1.40216	0.127371	-0.442234	0.0917189	-0.395873
DPP7	chrUn_JH126186	0.719335	0.737837	0.132784	0.813924	0.0918052	-0.643537	-0.85043	-1.33888	0.216571	-0.647074
ENTPD2	chrUn_JH126186	0.869195	1	0.0497195	1	0.164486	-0.622558	0.0433571	-1.64898	-0.0327628	-0.50653
ELANE	chrUn_JH126183	0.26402	0.639816	0.728164	1	0.209803	4.05614	2.55385	-1.29341	0	1.70077
R3HDM4	chrUn_JH126183	0.989393	0.994676	0.907567	0.58627	0.784197	-0.135943	-0.097767	0.179682	0.322877	0.0681612
DGCR6	chrUn_JH126157	0.805178	0.79793	0.854686	0.58627	0.497712	-0.327307	0.594807	0.249081	0.406153	0.233359
PRODH	chrUn_JH126157	1	0.340605	1	0.89846	0.399484	-0.0149146	-1.30269	-0.143118	0.145464	-0.327446
CCDC127	chrUn_JH126147	0.954342	0.942674	0.740725	0.946328	0.604763	0.161905	-0.173319	-0.313168	-0.085182	-0.102821
PDCD6	chrUn_JH126147	0.805178	1	0.655906	0.715065	0.266315	-0.327463	0.0113659	-0.438519	-0.224267	-0.241738
SDHA	chrUn_JH126147	0.805178	0.843782	1	0.840215	0.505189	-0.38027	-0.356345	-0.0568621	0.156844	-0.159499
TTC9B	chrUn_JH126146	1	0.904005	0.852692	0.801158	0.841099	0	0.482254	0.864142	-0.377933	0.161261
CD81	chrUn_JH126124	0.843261	0.896342	0.677559	0.749593	0.876402	-0.327045	0.326032	-0.439071	0.211223	-0.0566777
TSSC4	chrUn_JH126124	1	0.977273	1	0.805511	0.806512	-0.148459	0.231383	0.101099	0.316454	0.127241
GALNTL5	chrUn_JH126117	1	0.850938	0.728164	1	0.493467	0	-1.12903	-1.35212	0	-0.835027
NCR1	chrUn_JH126115	0.994136	0.781855	1	0.849555	0.404556	-0.227981	-1.05803	0.225191	-0.904497	-0.531642
C9H12orf49	chrUn_JH126114	1	0.998073	0.676169	0.99459	0.582925	0.0950251	0.11003	0.455243	-0.0381286	0.152488
PTP4A3	chrUn_JH126111	0.388828	1	1	0.86683	0.297088	-1.04169	-0.0875233	0.0128413	-0.236954	-0.32541
IGSF1	chrUn_JH126109	1	0.47507	0.914545	0.524961	0.983497	-0.29515	1.89744	-0.424057	-0.38531	0.011439
BMP15	chrUn_JH126096	1	0.79044	1	0.71713	0.967221	0	-1.37827	0	1.22805	-0.0891719
MRO	chrUn_JH126080	0.971467	1	0.687087	0.92162	0.753799	0.374433	-0.0978883	0.555927	-0.266231	0.132193
DHX58	chrUn_JH126069	0.881167	0.75497	0.195547	0.979277	0.109357	-0.42479	-0.747528	-1.5262	0.0700544	-0.608964
NPDC1	chrUn_JH126053	0.887867	0.928704	0.455005	0.947199	0.366387	-0.598405	-0.326936	-0.744631	0.0991924	-0.352614
RGN	chrUn_JH126047	0.926451	0.856406	0.922256	0.533586	0.986093	0.260358	0.418232	-0.27922	-0.422851	0.00925391
CLRN3	chrUn_JH126042	0.805178	0.79793	0.728164	0.658037	0.745151	-1.37359	1.44094	-1.33214	-1.50161	-0.434402
BCL2L14	chrUn_JH126034	0.992675	0.862788	1	0.253727	0.641635	-0.234141	0.631617	0.0341283	-1.36349	-0.285343
CNR1	chrUn_JH126014	0.859186	0.892876	0.850868	0.950651	0.415526	-1.06901	-0.508373	-0.64767	-0.0797385	-0.374445
VGLL2	chrUn_JH126002	1	0.821003	0.356841	0.714014	0.251227	0	-1.01473	0.736789	0.850346	0.563464
TSC22D3	chrUn_JH125989	1	0.972155	0.631155	0.895298	0.763496	-0.0222102	0.142426	-0.428022	-0.115168	-0.105362
MAGED4B	chrUn_JH125955	1	0.952491	0.924365	0.838842	0.653647	-0.0473345	0.195634	0.215411	0.154351	0.137072
COX15	chrUn_JH125949	0.898669	0.985829	0.513657	0.537854	0.864641	0.274038	-0.140369	0.666186	-0.506782	0.0578427
GALNT1	chrUn_JH125944	0.84463	0.936097	0.822107	0.794494	0.959753	0.299803	0.27417	-0.295436	-0.188216	0.0225817
CRIP1	chrUn_JH125932	0.642041	0.935986	0.894006	0.791563	0.736025	-0.906456	0.301425	-0.327506	0.231944	-0.169741
CRIP2	chrUn_JH125932	0.203454	0.936596	0.0469179	0.672802	0.0693922	-1.14694	-0.267193	-1.17772	0.262665	-0.580148
LOC524810	chrUn_JH125932	0.777177	0.887506	1	0.856257	0.411314	-0.671208	-0.575634	-0.0936622	-0.375718	-0.45517
MTA1	chrUn_JH125932	1	0.81553	0.943357	0.980076	0.864379	-0.0142029	-0.525071	0.19625	0.0628709	-0.0701237
C11H9orf169	chrUn_JH125890	1	0.863758	0.924559	0.868992	0.78382	0.410317	-0.682125	-0.514451	0.288537	-0.206453
NDOR1	chrUn_JH125890	0.69871	0.434576	0.725561	0.984366	0.083824	-0.689424	-1.36308	-0.427871	0.0577279	-0.604796
SSNA1	chrUn_JH125890	0.909381	1	1	0.751437	0.95686	-0.24954	-0.122716	0.0128297	0.247881	-0.0275132
TPRN	chrUn_JH125890	0.569854	1	0.898073	0.509791	0.750807	-0.694912	-0.0449636	-0.246909	0.501777	-0.116469
FCN1	chrUn_JH125871	0.876872	1	0.790229	0.712064	0.825434	0.412335	-0.08612	-0.49067	0.842267	0.140231
BTNL9	chrUn_JH125862	0.805178	0.784161	0.712274	1	0.573609	-0.852596	-0.46763	0.390627	-0.0372555	-0.23808
NUDT14	chrUn_JH125860	0.85254	0.823014	0.527566	0.715065	0.407336	-0.41876	0.726488	0.917762	0.411309	0.411117
LGMN	chrUn_JH125836	1	0.79044	0.79971	0.979277	0.955904	-0.115783	0.47141	-0.319758	0.0504747	0.0217285
ARHGAP4	chrUn_JH125835	0.800675	0.846128	0.577067	0.712064	0.101398	-0.597873	-0.475513	-0.737731	-0.455498	-0.561528
AVPR2	chrUn_JH125835	0.971467	0.969898	0.955315	0.979286	0.95356	-0.744992	0.228546	-0.270935	-0.295358	-0.0487369
NAA10	chrUn_JH125835	1	0.954088	1	0.962744	0.860519	-0.0226226	0.203663	-0.023245	0.0739495	0.0586439
RENBP	chrUn_JH125835	0.561886	0.79044	0.0746372	0.840642	0.0270021	-0.844592	-0.682314	-1.77695	-0.29088	-0.850583
RGS4	chrUn_JH125833	1	1	0.521204	0.0721459	0.959083	-0.301888	-0.0167925	-1.13983	1.25864	0.0490956
ASMT	chrUn_JH125805	0.963127	0.567465	0.455005	0.960363	0.115982	-0.474005	-1.21009	-1.31735	0.147589	-0.674271
ASMTL	chrUn_JH125777	0.779738	1	0.930645	0.521171	0.84036	-0.431816	-0.107564	-0.192368	0.42457	-0.0769048
SLC25A6	chrUn_JH125777	0.950442	0.79044	0.326147	0.47222	0.952611	-0.199662	0.547982	-0.710627	0.449375	0.0248749
SERPINB5	chrUn_JH125772	1	0.90953	0.7021	0.52572	0.412614	0.0128939	0.913201	-1.52576	-0.573442	-0.474121
HEATR1	chrUn_JH125771	0.860931	0.904564	1	0.637027	0.781129	0.498144	-0.515731	0.0410487	-0.58954	-0.137768
ITGAM	chrUn_JH125765	0.918552	1	0.0582	0.586289	0.16445	-0.279313	0.113978	-1.80066	-0.674558	-0.62977
PRKAR1B	chrUn_JH125760	0.894924	0.923575	1	0.580615	0.841443	-0.426333	-0.288772	-0.0630104	0.396958	-0.0825913
CYLC1	chrUn_JH125754	1	0.938926	1	1	0.801293	0	-0.685084	0	0	-0.335145
PLCXD1	chrUn_JH125753	0.764483	0.65433	1	0.792717	0.989019	0.632969	-1.00698	0.00822421	0.297145	-0.00949206
RAB1B	chrUn_JH125737	1	1	0.849267	0.965424	0.741542	-0.0882393	0.0748273	-0.224343	-0.0608651	-0.0739943
CANX	chrUn_JH125736	0.77332	0.932442	0.578903	0.699584	0.397812	0.503738	0.28723	0.513773	-0.256395	0.263059
CDHR5	chrUn_JH125717	0.859349	0.47507	0.519401	0.991401	0.135081	-0.628519	-2.14327	-2.04868	-0.0878283	-0.950337
IRF7	chrUn_JH125717	0.917139	0.84261	0.486845	0.998974	0.27238	-0.309001	-0.59079	-0.972495	0.0357339	-0.429114
PHRF1	chrUn_JH125717	1	0.594725	0.894006	0.871875	0.385252	-0.0951961	-0.825449	-0.225336	0.1468	-0.248789
THUMPD1	chrUn_JH125667	0.753517	0.932442	0.868396	0.381034	0.824957	0.407805	-0.315988	0.21797	-0.636986	-0.0826148
MPV17L	chrUn_JH125664	1	0.874353	0.583809	0.712064	0.31488	0.0523785	-0.470492	-1.34178	-0.487906	-0.380477
RCN1	chrUn_JH125640	0.84463	0.562883	0.850835	0.877743	0.784356	-0.298243	0.786417	-0.282587	0.13411	0.0836899
PKP1	chrUn_JH125614	1	0.634879	0.991048	0.653797	0.754837	-0.38378	-1.56482	-0.299976	0.836791	-0.263208
LOC100848574	chrUn_JH125601	0.805178	0.47507	0.522949	0.934115	0.686043	-0.956011	-3.17627	2.23013	0.311262	-0.373625
MEF2D	chrUn_JH125601	0.852685	0.79044	0.489048	0.741568	0.108942	-0.311873	-0.629829	-0.65942	-0.343766	-0.4872
NDUFB11	chrUn_JH125583	0.952249	0.681085	0.596229	0.731089	0.25868	-0.209332	0.893708	0.560226	0.235028	0.371831
ARPC5	chrUn_JH125564	0.971686	0.869856	0.432313	0.667161	0.445353	-0.149155	0.312768	-0.726977	-0.23434	-0.19657
SRPX2	chrUn_JH125559	0.961263	0.837891	0.839909	0.658037	0.601663	0.541637	0.584887	-0.411454	1.14141	0.310142
TSPAN6	chrUn_JH125559	1	0.845314	0.57188	0.75969	0.720026	-0.0231084	0.449961	-0.822669	-0.253311	-0.158447
EIF4H	chrUn_JH125556	1	0.987779	0.77683	0.720908	0.812316	0.008042	0.15083	-0.27174	-0.205927	-0.0798636
SPACA4	chrUn_JH125533	1	1	1	0.954524	0.897741	0	0	0	0.426526	0.17462
SULT2B1	chrUn_JH125533	0.388918	0.902999	0.728164	0.0145077	0.00229265	1.38371	-0.833776	-1.35212	1.50907	1.27361
BAP1	chrUn_JH125518	0.943337	0.765119	1	0.739203	0.512676	-0.19431	-0.505808	-0.0800166	0.204677	-0.144243
TNNC1	chrUn_JH125514	0.287654	1	0.0349419	0.365788	0.0180689	2.34261	-0.0368281	1.83055	1.16523	1.31525
TMEM9	chrUn_JH125496	0.795665	0.979388	0.943931	0.757856	0.929895	-0.440006	0.158328	0.216589	0.220047	0.0396267
BOLA-DOB	chrUn_JH125490	1	0.720915	0.460067	0.854596	0.130191	-0.0944996	-0.87799	-1.52263	-0.313232	-0.719795
BOLA-DYB	chrUn_JH125490	1	1	0.712274	1	0.500045	0	0	1.47567	0	0.503869
ACTR1B	chrUn_JH125419	0.805178	0.641513	0.882953	1	0.153483	-0.430167	-0.805183	-0.244277	-0.0144652	-0.372684
DOK5	chrUn_JH125416	1	1	0.419532	0.533767	0.315185	-0.264168	-0.0386841	0.594158	0.716389	0.374462
LOC618701	chrUn_JH125411	1	0.79044	1	0.431611	0.583468	0	-1.36113	0	2.84189	0.687506
SAMM50	chrUn_JH125408	0.818361	1	0.773661	1	0.510156	0.287905	0.0802857	0.317941	-0.000554353	0.170787
LAD1	chrUn_JH125366	0.93166	0.936097	0.136139	0.580615	0.252487	0.585744	-0.45792	2.67524	0.559092	0.78669
TNNT2	chrUn_JH125366	1	0.567465	0.800052	0.558901	0.636006	0.0241062	-1.00475	-0.546889	1.36175	-0.293587
CFD	chrUn_JH125328	0.981684	0.971444	0.728164	0.979364	0.568214	-0.228822	-0.219758	-0.486832	-0.0734384	-0.251037
PRP9	chrUn_JH125316	1	0.79044	1	1	0.530076	0	1.37405	0	0	0.436031
COX7B	chrUn_JH125176	1	1	0.838627	0.54203	0.866821	-0.072559	-0.0603691	0.327045	-0.417693	-0.059321
MAGT1	chrUn_JH125176	1	0.900605	1	0.431611	0.954723	0.0591504	0.270706	0.106614	-0.52051	-0.0213281
SDHD	chrUn_JH125032	1	0.724886	0.499352	0.842042	0.231821	0.0505072	0.503909	0.542785	-0.161881	0.235509
BTNL2	chrUn_JH124894	1	0.79044	1	1	0.529185	0	1.38131	0	0	0.443018
CD1B	chrUn_JH124356	0.971686	0.942817	1	0.712064	0.843559	-0.738397	0.392744	0.0654899	1.32732	0.219207
PABPC1	chrUn_JH124213	0.705602	0.992707	0.388305	0.728994	0.238399	-0.542987	0.117737	-0.881898	-0.24997	-0.387794
RBM24	chrUn_JH124051	0.0194349	1	0.654057	0.838277	0.0479744	-2.31115	-0.111435	-0.428253	-0.242275	-0.694616
ZNF470	chrUn_JH123960	0.941549	0.817644	0.817612	0.535811	0.159335	-0.309869	-0.440675	-0.354833	-0.362716	-0.369483
ATP6AP2	chrUn_JH123948	0.93523	0.850938	0.619808	0.821316	0.189692	-0.195606	-0.347916	-0.509283	-0.157876	-0.301426
LOC520682	chrUn_JH123948	0.546546	0.720915	1	0.434187	0.033973	-2.28126	-1.98248	0	-1.49587	-1.68993
MED14	chrUn_JH123948	0.909682	0.708406	0.298535	0.425146	0.0160104	-0.216123	-0.727501	-0.733008	-0.516267	-0.548231
GPC1	chrUn_JH123425	1	0.982893	0.987497	0.328451	0.66121	-0.0865131	-0.135732	0.12084	0.683421	0.143009
2015-09-06	chrUn_JH123243	0.818176	0.983957	0.432054	0.770924	0.355748	-0.447375	0.177621	-0.909307	-0.24237	-0.352572
RPL39	chrUn_JH123243	0.923441	0.563779	0.659184	0.975133	0.177162	0.264246	1.15736	0.625498	0.0874566	0.532922
UPF3B	chrUn_JH123243	0.987811	0.737837	0.725887	0.507781	0.134395	-0.171224	-0.6912	-0.469713	-0.538855	-0.468816
LOC526488	chrUn_JH123228	0.713187	0.915955	1	0.658037	0.813489	-1.67264	0.506568	0	-1.47857	-0.248244
BSP1	chrUn_JH123169	0.805178	0.79044	1	0.225157	0.074226	1.32629	1.42468	0	2.28973	1.92423
PIGB	chrUn_JH123102	1	0.910718	0.826219	0.660798	0.835386	0.0769453	0.305762	-0.407329	-0.301258	-0.0727548
SUV39H1	chrUn_JH123049	0.203454	0.787562	0.522949	0.910867	0.0322463	-1.28093	-0.579361	-0.762621	0.128437	-0.617737
REEP6	chrUn_JH123018	0.722767	1	1	0.712064	0.871855	-0.528309	-0.0451459	-0.182838	0.503819	-0.080141
CITED1	chrUn_JH122981	0.70271	0.787562	1	0.946328	0.390467	-0.797115	-1.32434	0.0948819	-0.102756	-0.521653
HDAC8	chrUn_JH122981	1	0.984521	1	0.880855	0.7412	-0.0491565	-0.130975	-0.0241933	-0.153233	-0.0908221
FAM120B	chrUn_JH122954	0.805178	0.933358	0.728164	0.842042	0.233802	-0.333143	-0.26906	-0.44547	-0.156268	-0.300316
PDCD2	chrUn_JH122954	1	0.907276	0.946562	0.999797	0.653929	0.0574126	-0.277203	-0.176522	-0.0302578	-0.106541
PSMB1	chrUn_JH122954	0.869261	0.877364	0.806038	0.716467	0.703019	-0.296888	0.353229	-0.33004	-0.209774	-0.121399
TBP	chrUn_JH122954	1	0.940013	0.592229	0.842042	0.268011	-0.0628628	-0.211859	-0.583245	-0.20682	-0.264026
WDR5	chrUn_JH122937	1	0.79044	0.872139	0.979173	0.427604	-0.101693	-0.553923	-0.218018	0.0569936	-0.205285
PNRC1	chrUn_JH122868	1	0.917468	0.974886	0.698792	0.841443	0.0683712	0.240666	0.173511	-0.229995	0.0630436
NDUFAB1	chrUn_JH122688	0.918552	0.937104	0.718507	0.972767	0.778227	-0.205169	0.272032	0.377166	-0.0687039	0.0955751
UBFD1	chrUn_JH122688	0.980474	0.99816	0.971732	0.812659	0.848469	0.136375	0.0909825	0.116772	-0.161816	0.0456201
SEPW1	chrUn_JH122645	1	0.843238	0.728164	0.965424	0.496744	-0.0419904	0.482634	0.405971	0.0851446	0.234331
GPR68	chrUn_JH122583	0.971289	0.907394	0.864073	0.844429	0.904925	-0.759507	0.476268	-0.50858	0.229547	0.0814738
LOC100125776	chrUn_JH122533	1	0.654658	1	0.712064	0.764082	0	-2.0111	-0.390841	1.32019	-0.564981
PARD6B	chrUn_JH122532	0.922414	0.923575	1	0.855001	0.88135	0.283347	-0.554172	-0.0265175	-0.230458	-0.0846539
LOC787822	chrUn_JH122499	1	0.79044	1	1	0.534303	0	-1.36113	0	0	-0.444126
C4BPB	chrUn_JH122487	1	0.892223	1	0.998998	0.881946	-0.0113547	-0.799022	0.16706	-0.151708	-0.109608
ANKRD29	chrUn_JH122459	1	1	0.331	0.431611	0.238701	-0.170892	0.016156	-1.71771	-0.552408	-0.536667
GNG10	chrUn_JH122447	1	0.77847	0.803894	0.658037	0.960793	0.0305545	0.65174	-0.442231	-0.34607	-0.0283565
DYNLT3	chrUn_JH122430	0.971686	0.935986	0.371853	0.357818	0.269994	-0.18285	0.241156	-1.09952	-0.561203	-0.397496
KCTD4	chrUn_JH122404	0.805178	0.641513	0.931973	0.658037	0.526116	1.32629	-2.52933	0.626484	-0.810789	-0.567793
NPBWR1	chrUn_JH122376	1	0.79044	0.599428	0.820669	0.634482	0	1.42468	-2.00817	-0.697295	-0.543909
CLDN12	chrUn_JH122341	0.982951	0.892876	0.740308	0.892005	0.988123	0.187106	0.437271	-0.62761	-0.17341	-0.00829548
LOC529036	chrUn_JH122317	1	0.79044	1	0.71424	0.372415	0	1.38131	0	1.2769	0.760732
BET1L	chrUn_JH122312	0.914167	0.741826	0.907144	1	0.241947	-0.221756	-0.529181	-0.21125	0.0052485	-0.240027
COX8B	chrUn_JH122312	0.880247	1	0.464525	0.935134	0.705517	0.842372	-0.155581	0.711051	-0.334119	0.228646
IFITM1	chrUn_JH122312	1	0.98015	0.808085	0.524961	0.898011	-0.215785	0.189956	-0.452658	0.803228	0.0878865
IFITM2	chrUn_JH122312	1	0.723737	0.488455	0.998232	0.359397	-0.137723	-1.09066	-2.44667	0.115755	-0.578767
IFITM3	chrUn_JH122312	1	0.760687	0.728164	0.631941	0.529185	0.169285	0.789508	-0.488272	0.576946	0.276535
IFITM5	chrUn_JH122312	0.368782	0.646304	0.600035	0.96419	0.0760147	-1.48042	-1.11477	-0.975719	0.146737	-0.84298
ODF3	chrUn_JH122312	0.805178	0.83009	0.712274	0.555187	0.704746	-1.39872	1.24508	1.49127	-1.20887	-0.43578
PKP3	chrUn_JH122312	0.971289	0.79044	0.728164	0.804226	0.850922	-0.420653	-1.25878	-1.30821	0.249301	-0.121549
PSMD13	chrUn_JH122312	1	1	1	1	0.930747	0.0106082	0.0512916	0.0693261	-0.0263343	0.0261666
RIC8A	chrUn_JH122312	0.952684	0.892692	1	0.838241	0.799488	-0.219369	-0.297644	0.0609869	0.168861	-0.0724884
SCGB1C1	chrUn_JH122312	0.805178	1	0.728164	0.697506	0.641585	1.32629	0.0284779	-1.33214	0.804118	0.46643
SIGIRR	chrUn_JH122312	0.805178	0.643838	0.375678	0.35631	0.23417	-0.51793	-1.05961	-1.09221	0.63754	-0.486271
SIRT3	chrUn_JH122312	0.368782	0.781055	0.597918	0.960975	0.499102	-0.834155	-0.61383	0.612528	-0.0821612	-0.233936
PRSS16	chrUn_JH122305	1	0.641513	0.728164	0.658037	0.149559	0	-2.55905	-1.35212	-1.47857	-1.54823
BOLA-DRB3	chrUn_JH122295	0.992991	0.563779	0.655545	0.495378	0.84713	-0.168069	1.06111	-0.765607	-0.519044	-0.107596
ZNF574	chrUn_JH122288	0.968134	0.844815	0.728164	0.836973	0.458557	-0.216473	-0.383727	-0.433471	0.164647	-0.216905
CPLX1	chrUn_JH122273	1	0.889643	0.728164	0.852079	0.622888	-0.116486	0.678605	1.40531	0.193017	0.263183
SLC38A5	chrUn_JH122271	0.814383	0.934742	0.952039	0.962583	0.872777	1.11797	-0.367542	-0.401622	-0.303602	-0.139902
SSX5	chrUn_JH122271	0.916955	0.972905	0.595272	0.674284	0.837169	0.953303	-0.309099	-2.04419	1.0569	0.251627
LOC751574	chrUn_JH122270	1	0.79044	1	1	0.534303	0	-1.36113	0	0	-0.444126
SECTM1A	chrUn_JH122270	0.805178	0.79044	1	0.71713	0.43126	1.38215	0.827849	0.0206643	1.22805	0.59666
SNRPN	chrUn_JH122257	0.996965	0.79044	0.460996	0.745222	0.100554	0.141824	0.530228	0.569863	0.209457	0.363461
BTBD6	chrUn_JH122252	0.971686	0.932442	0.395064	0.75001	0.647917	-0.164893	-0.226031	0.622728	0.200343	0.109466
PAK2	chrUn_JH122232	1	0.89534	0.902158	0.829983	0.724628	0.0382491	0.296259	0.222463	-0.155932	0.100358
MIR2893	chrUn_JH122207	1	0.919271	0.975973	1	0.832434	0.0273141	-0.738807	-0.511268	-0.0267554	-0.240111
IMPAD1	chrUn_JH122189	0.940439	0.935774	0.885549	0.522642	0.816071	0.193087	-0.267677	0.203247	-0.432995	-0.0757423
ANGPTL5	chrUn_JH122158	0.843261	0.79044	0.527566	1	0.703019	-1.27266	1.00653	-2.17285	0	-0.449394
LGALS8	chrUn_JH122157	1	0.79044	0.836961	0.631941	0.37395	0.0931106	-0.718503	-0.267244	-0.432457	-0.330054
CSDC2	chrUn_JH122155	0.971686	0.935986	0.728164	0.546128	0.383165	-0.552054	0.387139	0.577603	0.416589	0.384478
PMM1	chrUn_JH122155	0.937381	0.945235	0.886459	1	0.859058	-0.271491	-0.232777	0.293205	-0.00981618	-0.0653506
SRGN	chrUn_JH122148	1	1	0.273626	0.272641	0.134729	-0.00977348	-0.0777966	-1.23552	-0.767256	-0.51413
ARSE	chrUn_JH122134	0.703816	0.839252	0.833854	0.393013	0.630447	-1.6793	-0.573173	-0.525048	0.874468	-0.265678
CYP3A4	chrUn_JH122091	1	1	1	1	0.995486	-0.0273753	0	0	0	-0.00765266
UBE2T	chrUn_JH122089	0.615541	0.970954	0.937771	1	0.601663	-0.660208	-0.15551	0.206325	0.0239188	-0.143294
C21H14orf28	chrUn_JH122084	0.805178	0.796044	0.57188	0.746596	0.0650641	-0.503171	-0.505122	-0.731179	-0.330903	-0.519131
KLHL28	chrUn_JH122084	0.963148	0.79044	1	0.241907	0.252192	-0.25383	-1.08354	0.0259894	-0.866615	-0.539833
LOC781990	chrUn_JH122078	0.805178	0.720915	0.712274	0.712064	0.457747	-1.37359	2.10289	1.4563	1.32019	0.90655
RAB11FIP2	chrUn_JH122070	0.856368	0.720915	0.744071	0.436423	0.121455	-0.411466	-1.20184	-0.402258	-0.680019	-0.67135
SKA1	chrUn_JH122069	1	1	0.701164	0.559109	0.325967	-0.0786537	-0.0692672	-0.899715	-1.18551	-0.554561
TOMM7	chrUn_JH122067	0.843261	1	0.397391	0.820669	0.787919	-0.341758	0.126422	0.935444	-0.212659	0.125031
FSTL1	chrUn_JH122065	1	0.921309	0.484597	0.878795	0.946511	0.133218	0.443177	-0.592602	-0.166795	-0.0444315
UBE2V2	chrUn_JH122038	0.971686	1	0.955865	0.402581	0.493837	0.275941	-0.092311	-0.209563	-1.04885	-0.278598
TRAF6	chrUn_JH122022	1	0.988739	1	1	0.919923	-0.0980441	-0.124212	0.112497	-0.0116596	-0.0333097
SPRR3	chrUn_JH122005	1	1	1	0.712064	0.553416	0	0	0	1.32019	0.428203
NOVA1	chrUn_JH122004	0.865965	0.834158	0.52912	0.488168	0.678272	0.66185	0.494944	-0.904976	-0.709836	-0.197084
IDH2	chrUn_JH122000	0.96651	0.848139	1	0.923525	0.825654	0.222873	-0.336597	-0.063634	-0.0944023	-0.0679929
LOC617079	chrUn_JH121998	0.706986	0.972155	0.691451	0.750738	0.678783	-1.49574	0.336448	-1.51394	0.858238	-0.431806
KLRB1	chrUn_JH121992	0.97438	1	1	0.712064	0.799696	0.347581	-0.125277	0.139153	1.32019	0.221109
NMT2	chrUn_JH121970	1	0.985829	0.807572	0.552888	0.999219	0.174498	0.251001	0.479199	-1.0614	0.000550245
RPP38	chrUn_JH121970	1	1	1	0.971441	0.957586	0	0	0.147636	-0.271363	-0.0862975
MGC134232	chrUn_JH121962	1	0.79044	1	1	0.529185	0	-1.37651	0	0	-0.46066
LOC530354	chrUn_JH121945	1	0.79044	1	1	0.540924	0	-1.34453	0	0	-0.427406
OBFC1	chrUn_JH121932	1	1	1	0.939355	0.939974	0.0971098	0.0300654	0.0782189	-0.0974438	0.0251138
TSR2	chrUn_JH121906	0.856368	1	0.464228	0.933105	0.491837	0.314736	-0.0749093	0.579677	-0.0926792	0.179552
METRNL	chrUn_JH121903	0.395561	0.914053	0.562267	0.820144	0.205145	-1.15406	-0.319874	-0.582002	0.249581	-0.448674
PM20D2	chrUn_JH121883	0.976494	0.75552	1	0.387744	0.143096	-0.162442	-0.994161	-0.0628064	-0.762285	-0.474155
CT47B1	chrUn_JH121877	1	0.79044	0.712274	1	0.336478	0	1.38131	1.4563	0	0.840248
C18H16orf78	chrUn_JH121868	1	1	0.718507	1	0.524437	0	0	1.39539	0	0.44635
CBLN1	chrUn_JH121868	0.805178	1	1	0.809101	0.846156	1.41118	0	0	-0.585232	-0.270829
ADTRP	chrUn_JH121856	0.706136	0.972338	0.7714	0.764591	0.432611	-0.507541	0.189402	-0.800798	-0.692687	-0.344918
SLC1A6	chrUn_JH121836	1	1	1	0.658037	0.578263	0	0	0	-1.73934	-0.720659
NDUFS6	chrUn_JH121835	0.952684	1	0.759007	0.862669	0.53585	0.215445	0.0180474	0.293425	0.181621	0.176788
RHOU	chrUn_JH121817	0.985024	0.862425	0.905736	0.660859	0.541919	0.124955	0.399584	-0.283132	0.277609	0.155865
AXIN2	chrUn_JH121816	0.805178	0.93792	1	0.961763	0.648773	-0.511492	-0.304708	0.139065	0.0803061	-0.157033
CYP17A1	chrUn_JH121811	0.615541	0.993235	1	0.856298	0.986823	2.42141	-0.197382	0	-0.813756	0.00833391
CTSL2	chrUn_JH121797	0.655853	0.926151	1	0.658037	0.655288	-0.628587	-0.239571	0.0383018	0.288452	-0.135292
NGFRAP1	chrUn_JH121796	0.805178	0.968808	0.728164	0.768248	0.461805	-0.585305	0.201158	-0.516676	-0.182761	-0.254581
WBP5	chrUn_JH121796	0.971603	0.977925	0.839757	0.523849	0.529185	-0.393054	0.188652	-0.572935	-0.406077	-0.262067
PTP4A1	chrUn_JH121794	0.945153	0.988757	0.966081	0.672802	0.654795	-0.213833	0.114522	-0.160616	-0.25002	-0.127774
CXHXorf66	chrUn_JH121791	1	0.79044	1	1	0.529185	0	-1.37651	0	0	-0.46066
MAGEE2	chrUn_JH121784	0.642041	0.863064	0.619458	0.40049	0.0532821	-1.15688	-0.557845	-0.936371	-0.500451	-0.754755
CCDC106	chrUn_JH121772	1	0.841554	0.728164	0.712064	0.970985	-0.150559	-0.474325	0.375887	0.290582	0.0153888
U2AF2	chrUn_JH121772	0.850473	0.454594	0.86406	0.667161	0.240225	-0.319849	-1.0472	-0.254502	0.26623	-0.337777
CASP14	chrUn_JH121756	1	1	0.728164	1	0.541919	0	0	-1.35212	0	-0.45037
COA1	chrUn_JH121741	0.971686	1	1	0.967974	0.982393	-0.17212	0.0534599	0.0164087	0.0650438	-0.00794881
STK17A	chrUn_JH121741	1	1	0.931981	0.872482	0.804293	0.0407431	0.0336386	-0.193984	-0.168077	-0.0704229
LIMD1	chrUn_JH121736	1	0.920188	0.728164	0.911828	0.591466	0.0636326	-0.461818	-0.417818	-0.18299	-0.252253
DDX59	chrUn_JH121735	0.821821	0.744444	1	0.79093	0.189095	-0.374629	-0.575086	-0.0214874	-0.204387	-0.295643
GUSB	chrUn_JH121728	1	1	0.529496	1	0.518134	-0.00953478	-0.0608142	-0.627016	0.0139439	-0.165257
FAM101A	chrUn_JH121725	0.131716	0.98015	0.0497195	0.927616	0.0375442	1.21591	-0.140496	1.52726	0.181224	0.708128
CD99	chrUn_JH121723	0.968134	0.843952	0.622536	0.172934	0.81963	-0.200489	0.417505	-0.57283	0.721629	0.0915501
ELF3	chrUn_JH121714	0.920658	0.415803	0.502645	0.875244	0.0922765	-0.327781	-1.54153	-1.28532	0.176386	-0.679059
GPR37L1	chrUn_JH121714	0.691985	0.79044	0.500678	0.650206	0.812161	-1.60785	-0.845186	1.37343	0.542481	-0.178909
PTPN7	chrUn_JH121714	0.70271	0.792693	0.408111	0.972718	0.0580917	-0.80968	-0.614084	-1.28313	-0.124904	-0.683983
RNPEP	chrUn_JH121714	0.805178	0.93347	0.856138	0.873397	0.513104	-0.44874	-0.253123	-0.338053	0.152357	-0.219357
PAG9	chrUn_JH121713	1	0.79044	1	0.97943	0.998135	0	1.38131	0	-0.119419	-0.00298113
NEK2	chrUn_JH121711	0.805178	0.9419	0.854629	0.59219	0.982436	1.23144	0.412661	-0.634404	-0.909979	-0.0248388
COPS2	chrUn_JH121710	0.850473	0.96287	0.917718	0.387744	0.870625	0.436085	0.301287	-0.323535	-0.780252	-0.098177
CLRN2	chrUn_JH121699	1	1	1	1	0.859077	-0.394733	0	0	0	-0.271653
MGC157408	chrUn_JH121698	1	0.93792	1	1	0.790183	0	-0.702146	0	0	-0.355742
BARX2	chrUn_JH121672	0.623323	1	0.0350556	0.392057	0.00524004	-0.827769	0	-2.22436	-1.49993	-1.48727
C17H22orf31	chrUn_JH121668	0.904361	0.678844	0.728164	0.94991	0.314462	-0.458577	-1.14333	1.09413	-0.228356	-0.474587
XBP1	chrUn_JH121668	0.84463	0.70415	0.398313	0.876451	0.146586	0.456453	0.911735	0.727691	-0.143392	0.484279
GALNT12	chrUn_JH121662	1	0.720915	0.281305	0.37825	0.0336461	-0.10254	-0.688561	-1.18952	-0.642889	-0.640125
GYPB	chrUn_JH121654	0.805178	1	1	1	0.617989	1.29542	0	0	0	0.749568
NDUFA1	chrUn_JH121650	0.971686	0.79044	0.716565	0.853604	0.42583	-0.210834	0.527469	0.50953	0.178718	0.256086
NKAP	chrUn_JH121650	1	1	1	0.439821	0.665618	-0.029515	-0.0392945	-0.00353133	-0.475015	-0.138895
RNF113A	chrUn_JH121650	0.805178	1	1	0.917332	0.753221	-0.451453	0.0837879	0.0341732	-0.0977955	-0.104603
LOC788615	chrUn_JH121635	1	1	1	1	0.989019	0	-0.00520347	0	0	-0.0388702
DRD5	chrUn_JH121628	0.888482	1	1	0.454478	0.469538	1.06421	0.172465	-0.209193	1.84805	0.832237
CD1A	chrUn_JH121610	0.805178	0.79044	0.854629	0.95497	0.632082	1.15541	1.17183	-0.991812	-0.366742	0.488944
CD1D	chrUn_JH121610	0.848027	0.645264	0.0618314	0.520182	0.0126448	-0.460961	-1.08062	-1.84632	-0.663131	-0.998096
LOC506989	chrUn_JH121605	0.986194	0.79044	0.829091	0.742794	0.228725	0.209804	0.544796	0.364735	0.276824	0.350105
ZNF449	chrUn_JH121594	0.789403	1	0.8196	0.590764	0.36601	-0.690253	-0.0159031	-0.409504	-0.469851	-0.390726
ZNF75D	chrUn_JH121594	1	1	1	0.842042	0.964314	0.0465776	0.069672	0.10044	-0.158383	0.0141189
ADORA1	chrUn_JH121586	0.805178	1	0.997069	1	0.905727	-1.41027	0.0795133	0.165238	-0.00280668	0.0565403
CHI3L1	chrUn_JH121586	0.965403	0.879531	0.526803	0.431611	0.897846	-0.406195	0.467907	-0.784862	0.978258	0.0831712
MYBPH	chrUn_JH121586	0.900087	0.79044	0.874147	0.849807	0.879292	0.680752	-0.563249	-0.529305	0.414126	-0.116517
LOC538060	chrUn_JH121585	0.879677	0.79044	0.387532	0.164546	0.0336661	-0.699596	-1.36113	-2.09573	-3.40488	-1.82165
LOC782061	chrUn_JH121585	0.610444	0.945257	0.728164	0.739203	0.632929	-0.516841	-0.512028	-1.29341	0.893552	-0.256862
BEX4	chrUn_JH121578	0.404833	0.896342	1	0.8651	0.948359	3.17425	0.836686	-0.243567	-0.134873	0.0412743
TCEAL8	chrUn_JH121578	1	0.890069	1	0.89846	0.898248	0.0208941	0.369884	0.00803349	-0.163337	0.0531126
FAM70A	chrUn_JH121568	0.862014	0.958672	0.39557	0.71424	0.433695	-0.699939	0.335293	-1.13149	-0.468547	-0.477395
ZBTB33	chrUn_JH121568	1	1	1	0.468943	0.756025	0.105233	-0.0012281	-0.01798	-0.449935	-0.0917168
RAB39	chrUn_JH121558	0.950632	0.890948	0.422608	0.134887	0.2083	-0.400749	0.598969	-1.56976	-1.12517	-0.594587
AHCY	chrUn_JH121554	0.918186	0.79044	0.57188	0.661116	0.679572	-0.252551	0.519065	0.475779	-0.274199	0.116587
MRPS24	chrUn_JH121553	0.924601	0.958643	0.781815	0.98668	0.820518	-0.362151	0.27368	0.462562	0.0628685	0.115927
URGCP	chrUn_JH121553	1	0.918784	0.977112	0.929515	0.745014	-0.0923325	-0.239734	0.12304	-0.099529	-0.0795927
PRRG1	chrUn_JH121548	0.707072	0.960564	1	0.853984	0.695833	0.593322	0.172635	-0.114237	-0.168891	0.125828
EGLN1	chrUn_JH121543	1	0.942674	0.998039	0.978309	0.653177	0.0618992	0.190621	0.100069	0.0455414	0.0996328
EXOC8	chrUn_JH121543	0.976506	0.896342	0.968923	0.549063	0.697021	0.15691	-0.594762	0.144255	-0.463173	-0.190045
GNPAT	chrUn_JH121543	1	0.853576	0.584612	0.885836	0.439087	-0.0274718	0.301293	0.474342	-0.123425	0.158731
SPRTN	chrUn_JH121543	0.844105	0.788336	0.734736	0.739566	0.389675	0.281024	-0.54713	-0.302797	-0.286081	-0.214187
CR2	chrUn_JH121541	0.845963	0.985829	0.134939	0.024907	0.019943	-0.339518	-0.154634	-1.58284	-2.06286	-1.01419
PGRMC1	chrUn_JH121537	0.688488	1	0.465024	0.988389	0.194965	-0.532631	-0.0524658	-0.816453	-0.036674	-0.355292
C16H1orf158	chrUn_JH121531	1	0.79044	1	0.424754	0.198583	0	1.4229	0	2.0995	1.5389
TSNAX	chrUn_JH121530	0.590985	0.854204	1	0.962744	0.639733	2.21538	-1.107	0.189807	0.315088	0.446342
BMX	chrUn_JH121518	1	0.977465	0.978393	0.767165	0.651175	-0.0543486	0.235797	0.173315	0.6009	0.232136
CYP3A5	chrUn_JH121513	1	0.79044	0.972222	0.747636	0.493983	0.040382	-0.974791	-0.370769	-0.771188	-0.303447
LOC513111	chrUn_JH121513	0.999095	0.970954	0.66457	1	0.929932	-0.183916	-0.162619	0.469986	-0.0229087	0.0321337
ZNF498	chrUn_JH121513	1	0.75552	0.751188	0.786711	0.252192	-0.0909433	-1.01247	-0.569036	-0.345491	-0.488609
ZNF655	chrUn_JH121513	0.950632	1	0.662642	0.628055	0.231491	-0.229493	0.00923726	-0.506769	-0.427004	-0.292048
ZNF789	chrUn_JH121513	1	0.81475	0.940666	0.897787	0.679235	-0.0461906	-0.579609	0.368571	-0.19374	-0.151117
ARMC7	chrUn_JH121512	0.805178	0.822781	0.785322	0.916321	0.325285	-0.466567	-0.470848	-0.372647	0.121288	-0.2946
GGA3	chrUn_JH121512	0.858977	0.517821	0.687133	1	0.0893537	-0.278168	-0.969892	-0.373146	-0.0268056	-0.411681
HN1	chrUn_JH121512	1	0.720915	0.676169	0.975918	0.297088	0.050418	0.861715	0.391394	-0.0572531	0.313975
MIF4GD	chrUn_JH121512	0.974561	0.848139	1	1	0.665331	0.146616	0.316916	-0.054888	-0.0086083	0.102548
MRPS7	chrUn_JH121512	1	1	0.728164	0.955656	0.678636	-0.034719	0.024436	0.328584	0.0890608	0.102208
NT5C	chrUn_JH121512	1	0.79044	0.644628	0.885797	0.404358	-0.131458	-0.743184	-0.481694	0.16307	-0.297169
NUP85	chrUn_JH121512	0.805178	0.709323	0.95299	0.99144	0.130543	-0.323141	-0.595815	-0.142774	-0.033777	-0.274419
SLC25A19	chrUn_JH121512	0.881167	1	0.529496	0.931036	0.993494	-0.442217	-0.0858948	0.669538	-0.130073	0.00432686
CYBB	chrUn_JH121508	1	0.931236	0.132784	0.0669757	0.262141	-0.136146	0.419207	-1.44798	-1.14257	-0.575845
LANCL3	chrUn_JH121508	1	0.744444	0.944799	0.497806	0.432864	-0.0611017	-1.08217	0.335016	-0.813012	-0.393116
COL17A1	chrUn_JH121507	0.848904	0.978784	0.821402	0.659072	0.522635	-1.23194	0.250966	0.751728	0.7693	0.445522
SLK	chrUn_JH121507	1	0.79044	0.942512	0.429489	0.359697	0.0607331	-0.90204	-0.185298	-0.693587	-0.430181
CXHXorf56	chrUn_JH121505	0.987811	0.888611	1	0.943627	0.675911	-0.140462	-0.282641	-0.0490058	0.0843062	-0.0981205
NKRF	chrUn_JH121505	1	1	0.730821	0.806204	0.976182	-0.124284	-0.0806487	0.395268	-0.223381	-0.0115544
SLC25A5	chrUn_JH121505	1	0.858048	0.718507	0.877743	0.960041	0.10598	0.32612	-0.537462	0.154178	0.0242076
UBE2A	chrUn_JH121505	1	0.935986	0.728164	0.931912	0.790149	-0.0467396	0.225548	-0.342123	-0.113295	-0.0673126
ZNF674	chrUn_JH121502	0.492052	0.840367	0.405504	0.381034	0.0115619	-0.926702	-0.482216	-1.04778	-0.678469	-0.7709
LOC783508	chrUn_JH121501	1	1	0.839757	0.874149	0.634482	0	0.0791914	-0.880495	-0.606792	-0.529176
ULBP11	chrUn_JH121501	1	0.512644	0.687087	0.231532	0.0568526	0	-3.13603	-1.74131	-3.73363	-2.40737
ULBP9	chrUn_JH121501	1	1	0.718507	0.658037	0.998285	0	0.062235	1.39539	-1.50161	-0.00957058
LOC523631	chrUn_JH121500	1	1	1	0.35959	0.182014	0	0	0	-3.07991	-1.29713
ARHGAP36	chrUn_JH121496	0.97321	0.904564	1	0.613084	0.424097	-0.69597	-0.842744	-0.132537	-0.468585	-0.417646
PHF3	chrUn_JH121491	1	0.822781	1	0.630678	0.522951	0.112269	-0.512731	-0.0584874	-0.386158	-0.211503
BCOR	chrUn_JH121485	0.730763	0.935842	1	0.995455	0.806926	-1.79562	0.715178	0.124166	-0.147163	-0.327746
C21H14orf79	chrUn_JH121473	0.805178	0.93792	1	0.897787	0.726395	0.646312	-0.282372	0.198131	0.134792	0.166711
WNK3	chrUn_JH121472	0.979107	0.844696	0.603923	0.530957	0.238868	0.652581	-1.03469	-1.53197	-0.673859	-0.736445
RP2	chrUn_JH121468	1	0.988328	0.511055	0.564035	0.441027	0.0324291	0.16387	-0.85562	-0.530271	-0.278425
SLC6A14	chrUn_JH121463	0.971686	0.643838	0.119456	0.579344	0.103946	0.239074	-1.32148	-3.60387	-0.487948	-0.720994
TEX264	chrUn_JH121459	0.6311	0.890948	1	0.944706	0.532964	-1.63266	-0.706493	0.0718024	0.25138	-0.510424
MRPS6	chrUn_JH121458	0.115613	0.886301	0.0405782	0.728994	0.0041923	1.19411	0.291759	1.67776	0.243484	0.845871
SLC5A3	chrUn_JH121458	1	1	0.728164	0.658037	0.345534	0	0	-1.28923	-1.49884	-0.821466
FGF5	chrUn_JH121453	0.805178	0.79044	1	0.988084	0.529185	-1.37359	-1.34357	0	-0.274287	-0.760205
PRDM8	chrUn_JH121453	0.933153	0.964451	0.266362	0.905365	0.193699	-0.455449	-0.189543	-1.18471	-0.347266	-0.564487
ADSSL1	chrUn_JH121449	0.795875	0.851088	0.966081	0.946328	0.465595	-0.824216	-0.455496	0.180315	-0.172556	-0.288662
AKT1	chrUn_JH121449	1	0.897505	1	0.870612	0.795199	-0.0387127	-0.261934	-0.0788988	0.12782	-0.0630889
C21H14orf180	chrUn_JH121449	1	0.793654	1	0.797057	0.691999	-0.0945583	1.28313	0.0433171	0.325198	0.173073
SIVA1	chrUn_JH121449	0.747582	0.923182	0.742043	0.933105	0.863562	-0.78438	0.458786	0.531866	0.153179	0.109696
AP2A2	chrUn_JH121443	0.824159	0.79044	1	0.853984	0.227648	-0.313487	-0.452481	-0.0426384	-0.139409	-0.237261
CD151	chrUn_JH121443	0.805178	0.787562	0.417992	0.631941	0.264625	-0.390906	-0.612046	-0.593736	0.354176	-0.312364
CEND1	chrUn_JH121443	0.38944	1	0.968923	0.5163	0.590573	-1.70578	0.0295446	-0.397686	0.581137	-0.302784
CHID1	chrUn_JH121443	1	0.917468	0.856833	0.850871	0.581646	-0.00702338	0.359738	0.260879	0.197588	0.203175
MIR2409	chrUn_JH121443	0.805178	1	0.728164	1	0.355535	-1.39872	0	-1.35212	0	-0.821291
MIR2410	chrUn_JH121443	0.978349	1	1	0.586289	0.495531	0.661837	0	0	1.98379	0.813411
PDDC1	chrUn_JH121443	0.961049	0.797136	0.80331	0.853984	0.541036	-0.26815	-0.655716	-0.35106	0.220614	-0.263796
PIDD	chrUn_JH121443	0.652776	0.75497	0.227331	0.522984	0.154676	-0.807079	-0.762677	-1.42647	0.599034	-0.56447
PNPLA2	chrUn_JH121443	1	0.942425	0.777438	0.708317	0.827421	-0.0313431	-0.221307	-0.326213	0.283408	-0.0749068
POLR2L	chrUn_JH121443	0.941549	0.825854	0.927755	0.838241	0.634453	-0.260083	0.628667	0.269294	0.265985	0.227974
RPLP2	chrUn_JH121443	1	0.737837	0.895868	0.92162	0.482544	-0.115593	0.911032	0.310221	0.13987	0.310387
SLC25A22	chrUn_JH121443	0.437594	0.79044	0.549352	0.981255	0.0848241	-0.866741	-0.688722	-0.985767	-0.0633542	-0.646227
TALDO1	chrUn_JH121443	0.703816	0.84981	0.69843	1	0.750219	-0.473456	0.446282	-0.382252	-0.0106499	-0.104294
TMEM80	chrUn_JH121443	0.582949	0.641513	1	0.857872	0.29984	-0.815414	-0.971665	0.110312	0.182616	-0.378683
TSPAN4	chrUn_JH121443	0.705602	0.740723	0.36995	0.54656	0.233361	-0.580285	-0.762745	-0.771224	0.447354	-0.422129
TOLLIP	chrUn_JH121435	1	0.90712	0.902632	0.765128	0.739818	-0.122894	-0.279215	-0.217602	0.215184	-0.101243
P2RY10	chrUn_JH121432	1	1	0.528468	0.5163	0.228725	-0.179654	-0.13312	-1.45941	-1.77737	-0.641793
RPS6KA6	chrUn_JH121423	0.537106	0.79044	0.96897	0.365788	0.0780877	-0.717747	-0.959585	-0.224138	-0.702979	-0.653921
FCAR	chrUn_JH121416	1	0.884265	0.983111	0.712064	0.69491	-0.0222973	0.703948	-0.455556	1.31761	0.385074
KIR2DL5A	chrUn_JH121416	1	0.957045	0.266362	1	0.616788	-0.148421	0.544349	-3.35296	0	-0.516074
KIR3DL1	chrUn_JH121416	0.86368	0.858954	1	1	0.554656	-1.06676	-1.07544	0	0	-0.809521
KIR3DL2	chrUn_JH121416	0.805178	1	0.885549	0.712064	0.84672	-1.00634	0	0.889216	1.32732	-0.248733
KIR3DS1	chrUn_JH121416	0.311146	1	1	1	0.244459	-3.42322	0.0801706	0	0	-1.29485
AADAC	chrUn_JH121414	0.988906	0.641513	0.839757	0.517081	0.342094	0.13084	-1.51011	-1.05462	-2.04339	-0.433896
ENTPD8	chrUn_JH121412	0.842049	0.815259	0.907423	0.820269	0.392392	-0.402589	-0.795874	-0.764732	0.8561	-0.466716
NOXA1	chrUn_JH121412	0.805178	0.486693	0.325102	0.531452	0.0966555	-0.786883	-1.61294	-1.23194	0.427049	-0.776284
TUBB4B	chrUn_JH121412	0.889779	0.635398	0.92537	0.764591	0.608078	0.400604	0.897868	-0.226091	-0.234842	0.207778
SPIN2	chrUn_JH121397	0.805178	0.936097	0.545618	0.434187	0.0601579	-0.382674	-0.261576	-1.05441	-0.517325	-0.480092
SPIN2B	chrUn_JH121397	0.805178	0.737837	1	0.580372	0.225456	1.41118	-1.24015	0	-1.08254	-0.943113
ARC	chrUn_JH121393	0.962454	1	0.868241	0.957899	0.861753	0.491375	-0.0964271	-0.751637	-0.174067	-0.161385
BAI1	chrUn_JH121393	0.940439	0.999261	0.446591	0.721505	0.449795	0.782226	0.170881	-1.04472	-0.20747	-0.349065
TSNARE1	chrUn_JH121393	0.600198	0.79044	0.833431	0.906109	0.10762	-0.90399	-0.604956	-0.424346	-0.137094	-0.516948
MYOG	chrUn_JH121391	0.976494	0.720915	0.629275	0.741947	0.40683	0.693415	-2.03372	0.675628	1.09708	0.579574
PPFIA4	chrUn_JH121391	0.451008	0.641513	0.52644	0.539601	0.0227785	-1.38585	-1.00471	-0.874095	-0.592518	-0.960075
TMEM183A	chrUn_JH121391	1	0.814041	1	1	0.627215	0.0131983	0.372051	0.060692	0.0162082	0.116677
CSRP1	chrUn_JH121386	0.766328	0.78315	0.584612	0.990586	0.643845	-0.610915	0.536024	-0.533267	-0.0442205	-0.155627
LMOD1	chrUn_JH121386	1	1	0.513657	0.58316	0.96947	-0.152272	-0.0884318	-0.634467	0.883259	-0.0245344
MAGEB16	chrUn_JH121384	1	0.79044	1	1	0.529185	0	1.38131	0	0	0.443018
C4BPA	chrUn_JH121376	1	0.645909	0.836535	0.5163	0.903544	0.0767423	-1.38236	-0.660273	1.08443	-0.0640765
CD55	chrUn_JH121376	0.805178	0.977273	0.107463	0.841664	0.103027	-0.53275	-0.170452	-1.41461	-0.230773	-0.580918
LOC510860	chrUn_JH121376	1	0.84981	0.580173	0.623867	0.216199	-0.062584	-0.549599	-1.25883	-0.903482	-0.6675
CHST7	chrUn_JH121373	0.960662	1	0.728164	0.931631	0.618822	-0.417255	-0.101343	-0.523014	0.199832	-0.206005
SHOX	chrUn_JH121369	1	1	0.350553	0.658037	0.894543	0	0.0474995	-3.10039	1.53815	-0.206394
ATP7A	chrUn_JH121365	1	0.586284	0.997069	0.431611	0.238579	0.0904067	-1.99437	-0.106827	-0.79123	-0.682922
PGK1	chrUn_JH121365	0.880112	0.829075	0.592229	0.851519	0.989019	0.272837	0.33683	-0.476033	-0.153444	-0.00496669
TAF9B	chrUn_JH121365	0.974561	0.926151	0.396637	0.470757	0.189983	-0.193781	-0.440941	-0.966977	-0.574928	-0.54578
DDX3X	chrUn_JH121359	0.76066	0.898818	1	0.467406	0.73935	0.45427	-0.545583	-0.0661012	-0.512029	-0.168785
CTPS2	chrUn_JH121357	1	1	0.981836	0.944961	0.942078	0.114453	0.0150882	-0.140872	-0.088777	-0.0232987
RBBP7	chrUn_JH121357	0.98951	0.944207	1	0.732689	0.493709	-0.115231	-0.161718	0.00659753	-0.203824	-0.119212
S100G	chrUn_JH121357	0.870464	0.739476	1	0.66699	0.266895	0.753862	0.833831	0.128492	1.04837	0.631135
SYAP1	chrUn_JH121357	0.84463	0.910275	0.395064	0.522033	0.0827482	-0.304416	-0.266025	-0.830536	-0.3941	-0.447343
IL13RA1	chrUn_JH121356	1	0.959274	0.541507	0.468809	0.404358	-0.0949072	0.179987	-0.711356	-0.410476	-0.257819
LONRF3	chrUn_JH121356	0.430838	0.936097	1	0.851519	0.870625	1.04	-0.359033	0.0143832	-0.221721	0.109762
ZCCHC12	chrUn_JH121356	0.479057	0.720915	0.886078	0.237928	0.34819	-2.87668	1.32116	-0.342646	-0.635182	-0.383498
PIH1D3	chrUn_JH121353	1	0.47507	0.397457	0.52572	0.0256499	-0.154703	-1.7858	-1.7731	-0.75939	-1.05531
CASK	chrUn_JH121352	0.885023	0.988739	0.730866	0.683068	0.57204	-0.267771	0.156116	-0.370859	-0.27013	-0.18858
APOOL	chrUn_JH121348	0.797677	0.896342	0.671808	0.712064	0.101398	-0.430186	-0.27957	-0.512884	-0.2921	-0.377463
ZNF711	chrUn_JH121348	0.865965	0.938926	0.71133	0.475692	0.491144	0.48614	-0.291915	-0.710326	-0.546243	-0.275034
TAB3	chrUn_JH121345	1	0.75552	0.728164	0.596803	0.163038	-0.113469	-1.572	-0.471485	-0.619445	-0.660495
MGC139603	chrUn_JH121344	1	0.831718	0.968923	0.857872	0.618519	0.0559565	0.382795	-0.13829	0.188093	0.124528
SUV420H1	chrUn_JH121344	0.978729	0.79044	0.728164	0.533767	0.242378	0.146106	-0.503517	-0.362831	-0.474088	-0.299702
LOC508820	chrUn_JH121340	1	0.79044	1	1	0.529185	0	-1.37651	0	0	-0.46066
PTCHD1	chrUn_JH121339	0.805178	0.828851	1	0.517071	0.642493	1.32629	1.25031	0	-0.54285	-0.320329
ACP1	chrUn_JH121338	1	0.79044	1	0.968797	0.588347	0.0173012	0.421318	-0.0030903	0.0615889	0.124718
SH3YL1	chrUn_JH121338	0.526803	0.850938	0.83039	0.689506	0.124871	-0.617484	-0.360387	-0.383585	-0.258315	-0.404391
ACR	chrUn_JH121336	0.590985	0.0123533	0.128388	0.931912	0.00271255	-2.55464	-3.03026	-3.31284	-0.267196	-2.1131
ADM2	chrUn_JH121336	0.805178	0.720915	0.728164	0.969172	0.622471	-1.37359	-2.01807	-1.31283	0.241169	-0.530921
ARSA	chrUn_JH121336	0.41199	1	0.771625	0.616092	0.476782	-0.861169	-0.111504	-0.413427	0.303691	-0.263426
CHKB	chrUn_JH121336	0.312075	0.70415	0.359489	0.820269	0.0103495	-0.854668	-0.697646	-0.82451	-0.162258	-0.63351
CPT1B	chrUn_JH121336	0.206246	0.896342	0.981148	0.990586	0.237953	-1.61533	-0.321504	0.126828	-0.0448342	-0.446195
HDAC10	chrUn_JH121336	0.408509	0.654658	0.768769	0.718951	0.147511	-1.25594	-0.997722	-0.444192	0.30128	-0.601094
LMF2	chrUn_JH121336	0.859817	0.79044	0.938423	1	0.39102	-0.305222	-0.564922	-0.187567	0.00397255	-0.263998
MAPK11	chrUn_JH121336	0.303955	0.353634	0.468616	0.94458	0.0104183	-1.76034	-1.51731	-0.913937	0.0947834	-0.99806
MAPK12	chrUn_JH121336	0.285233	0.643838	1	0.965424	0.111012	-1.14169	-1.03795	0.038476	-0.0817968	-0.547784
MAPK8IP2	chrUn_JH121336	0.805178	0.437189	1	0.904636	0.0669994	-1.15537	-1.62087	-0.0251916	-0.110837	-0.768233
MGC128071	chrUn_JH121336	1	0.821003	0.130354	0.560654	0.510519	-0.270494	-0.826976	2.5178	0.449701	0.341394
MIOX	chrUn_JH121336	0.437594	1	0.898676	0.844702	0.63255	-1.33119	-0.223527	0.833073	0.688433	-0.427346
MIR2894	chrUn_JH121336	1	1	1	0.658037	0.493289	0	0	0	-1.50293	-0.508943
MLC1	chrUn_JH121336	0.70271	0.841673	0.904935	0.507969	0.410519	-2.08434	-0.653078	0.645196	-0.853967	-0.518919
NCAPH2	chrUn_JH121336	0.7898	0.636128	0.753965	0.993074	0.120485	-0.478642	-0.884644	-0.361568	-0.037318	-0.440983
PANX2	chrUn_JH121336	0.303955	0.236713	0.939491	0.895929	0.0649784	-1.54728	-1.92405	0.272139	-0.140735	-0.822508
PLXNB2	chrUn_JH121336	0.70271	0.548628	0.949353	1	0.134161	-0.635122	-0.814282	-0.165562	0.018923	-0.399257
RABL2B	chrUn_JH121336	0.805178	0.69398	0.629275	1	0.0775133	-0.331945	-0.63728	-0.456495	0.021195	-0.3504
SCO2	chrUn_JH121336	0.976494	0.793654	1	0.712064	0.707842	-0.192751	-0.588846	-0.0854135	0.288296	-0.146107
SELO	chrUn_JH121336	0.903547	1	0.885134	0.657833	0.835864	-0.233573	-0.0222498	0.230053	0.328144	0.0762524
SYCE3	chrUn_JH121336	1	0.977304	1	1	0.945671	0	0.400145	-0.163317	0	0.133159
TRABD	chrUn_JH121336	0.805178	0.532154	0.743694	0.849394	0.155492	-0.389306	-1.00882	-0.334478	0.170121	-0.390987
CCDC160	chrUn_JH121333	0.863789	0.646304	1	0.862106	0.732769	-1.13063	1.50513	0.105334	-0.196139	0.1973
HPRT1	chrUn_JH121333	1	0.907311	0.92537	1	0.628412	0.0799912	0.271343	0.200839	-0.0285633	0.130751
MIR106	chrUn_JH121333	1	1	0.728164	1	0.541919	0	0	-1.35212	0	-0.45037
MIR424	chrUn_JH121333	1	0.79044	1	0.849576	0.562005	0	-1.34357	0	-0.902096	-0.686867
MIR450	chrUn_JH121333	1	1	1	0.777532	0.663421	0	0	0.101999	0.716445	0.499408
MIR450-1	chrUn_JH121333	1	0.562883	0.786978	0.912219	0.760804	0	-2.82245	1.12247	-0.290613	-0.292078
MIR542	chrUn_JH121333	1	1	1	0.596345	0.640404	0	0.0819924	0	1.89538	0.578369
PHF6	chrUn_JH121333	1	0.897505	0.886277	0.495812	0.394969	0.052745	-0.430965	-0.237095	-0.502388	-0.281163
PLAC1	chrUn_JH121333	1	0.937104	1	0.590764	0.972721	0	-0.565258	0	1.9341	0.0424263
CNTNAP4	chrUn_JH121331	0.805178	1	0.684053	0.917125	0.439332	-1.14316	0.100367	-1.35258	-0.220176	-0.483121
SULT4A1	chrUn_JH121327	1	0.884552	1	0.830986	0.671462	-0.0636461	-0.74751	0	-0.180221	-0.224252
TMEM18	chrUn_JH121324	0.966399	0.985829	0.883514	0.982563	0.601663	-0.261771	-0.13274	-0.319228	0.061391	-0.160185
ODZ1	chrUn_JH121323	0.0903862	0.75497	0.728164	0.745222	0.0287906	-2.86851	-0.970307	-0.970552	-0.388922	-1.28147
SH2D1A	chrUn_JH121323	0.950632	1	0.648127	0.613084	0.290291	-0.429049	-0.113781	-1.26598	-1.37123	-0.707886
STAG2	chrUn_JH121323	1	0.921933	1	0.580273	0.664102	0.0738857	-0.323848	0.0466567	-0.394467	-0.149533
XIAP	chrUn_JH121323	1	0.787562	0.765266	0.288103	0.385375	-0.0827571	-1.20949	0.341944	-0.867949	-0.449518
MYEOV2	chrUn_JH121322	1	0.858954	0.502685	0.71424	0.230273	0.109887	0.434096	0.657187	0.33206	0.385383
OTOS	chrUn_JH121322	1	0.79044	0.293258	0.658037	0.256278	0	1.38131	3.08973	0.625479	0.909038
IL13RA2	chrUn_JH121316	0.968425	0.318266	0.759267	0.655676	0.513195	-0.244581	3.17042	1.01593	-1.12069	0.556226
LOC534630	chrUn_JH121316	0.97438	0.816759	1	0.757217	0.336524	-0.175018	-0.434149	-0.0214832	-0.282224	-0.23415
EDA	chrUn_JH121313	0.805178	0.918536	0.487279	0.631941	0.133021	-1.06349	-0.533133	-0.96812	-0.686421	-0.795172
IGBP1	chrUn_JH121313	1	0.955748	0.971617	0.855806	0.811998	-0.0655298	-0.156962	0.129877	-0.138539	-0.0579419
NDUFA10	chrUn_JH121308	0.903547	0.896342	0.971732	0.999797	0.524734	-0.240635	-0.30344	-0.127244	0.025711	-0.161974
NDN	chrUn_JH121307	0.832453	0.992583	1	0.852783	0.890909	-0.526706	0.113421	-0.0637186	0.162611	-0.0556701
RNGTT	chrUn_JH121305	0.681107	1	0.867554	0.364259	0.892365	0.47505	0.0845423	0.230999	-0.555756	0.0570804
C9HXorf21	chrUn_JH121304	0.819894	0.841673	0.109355	0.991721	0.851368	0.57461	0.722929	-2.71553	-0.116501	-0.151195
GK	chrUn_JH121304	0.404833	1	0.903105	0.472003	0.96421	0.928947	-0.0709832	-0.249303	-0.556351	0.0227931
NR0B1	chrUn_JH121304	0.70271	0.964021	0.860305	0.88145	0.884442	-2.05025	-0.348329	-0.952035	0.248745	-0.109593
RRAGB	chrUn_JH121302	0.756225	0.772873	1	0.753331	0.154043	-0.571315	-0.664448	-0.0766941	-0.216671	-0.383003
UBQLN2	chrUn_JH121302	1	0.922051	0.731508	0.688567	0.290058	-0.107124	-0.256241	-0.355785	-0.236675	-0.240086
CYSLTR1	chrUn_JH121300	0.900682	0.838687	0.878661	0.72179	0.976472	0.590111	0.890643	-0.692926	-1.00835	0.0446908
LPAR4	chrUn_JH121300	0.932329	1	1	0.794401	0.930456	0.695715	-0.0651414	-0.0312977	-0.324256	-0.0732321
BRCC3	chrUn_JH121299	1	1	0.541507	0.402581	0.275725	-0.0406399	0.0167163	-0.756267	-0.57905	-0.338449
CLIC2	chrUn_JH121299	0.863856	0.938183	0.862855	0.6565	0.55192	-0.354331	0.236915	-0.318021	-0.377607	-0.199676
DKC1	chrUn_JH121299	0.971686	0.79044	1	0.936096	0.758566	0.163165	-0.422284	0.0357835	-0.0831678	-0.076882
F8	chrUn_JH121299	0.805178	0.999261	1	0.769559	0.462571	-0.428891	-0.0988609	-0.100892	-0.283821	-0.227752
FUNDC2	chrUn_JH121299	1	0.720915	1	0.829504	0.62427	0.0676534	0.615979	-0.042401	-0.166767	0.118502
GAB3	chrUn_JH121299	1	0.79044	0.511856	0.849807	0.301269	0.0851701	-0.85678	-0.791121	-0.444333	-0.513133
MIR664	chrUn_JH121299	1	0.813643	0.995822	0.697506	0.650819	0.139788	-0.798515	0.238205	-0.501886	-0.252929
MPP1	chrUn_JH121299	1	0.563779	0.779576	0.964964	0.698285	-0.0570916	0.930731	-0.319262	-0.0575311	0.122345
MTCP1	chrUn_JH121299	0.884581	0.650558	0.39557	0.455196	0.0177268	-0.295682	-0.991302	-0.969821	-0.583664	-0.698649
MTCP1NB	chrUn_JH121299	0.88512	0.79044	0.636658	0.66619	0.0983461	-0.275397	-0.54613	-0.674361	-0.365263	-0.460835
RAB39B	chrUn_JH121299	0.971686	0.79044	0.179463	0.637027	0.201495	-0.583214	-1.30682	-3.65361	-0.337388	-0.620813
VBP1	chrUn_JH121299	0.805178	0.720915	0.743694	0.658037	0.308162	0.374553	0.629534	0.341816	-0.323864	0.257337
GLRA2	chrUn_JH121298	1	1	1	0.598616	0.491018	0	0	0	-1.31271	-0.90044
DOCK11	chrUn_JH121296	0.971467	0.943163	0.518475	0.323636	0.136818	-0.182742	-0.201604	-0.817696	-0.568385	-0.439159
KLHL13	chrUn_JH121296	0.805178	0.981892	0.877191	0.426416	0.739694	-0.503756	0.183032	0.30213	-0.44421	-0.131735
MIR2284W	chrUn_JH121296	1	0.79044	0.728164	1	0.362536	0	-1.37651	-1.33214	0	-0.807717
WDR44	chrUn_JH121296	0.843261	0.983579	0.719793	0.497104	0.244363	-0.350226	-0.160663	-0.480657	-0.44965	-0.360506
DMD	chrUn_JH121295	0.821267	0.708406	0.250818	0.707825	0.0336461	-0.319032	-0.881469	-0.850375	-0.411007	-0.612941
PNPLA4	chrUn_JH121292	0.897993	0.999045	1	0.789113	0.945671	-0.441132	-0.187261	-0.0429174	0.428765	-0.0472712
NANP	chrUn_JH121291	1	0.944179	0.438737	0.497806	0.596449	0.136023	0.2361	0.953479	-0.488891	0.163449
OTOR	chrUn_JH121291	1	0.81553	1	0.586289	0.404571	-0.0310843	-1.01251	-0.023394	-1.14307	-0.672618
SNRPB2	chrUn_JH121291	0.815611	0.844696	0.84599	0.852008	0.405344	0.329707	0.345442	0.28465	-0.169981	0.196535
PCDH20	chrUn_JH121288	0.99294	0.942342	0.903742	0.312202	0.358446	-0.513578	-0.527476	0.534076	-1.63625	-0.751844
TDRD3	chrUn_JH121288	0.881779	1	0.96056	0.865014	0.8864	0.248206	-0.0871148	-0.195815	-0.167804	-0.051215
BPNT1	chrUn_JH121287	1	0.970954	0.728164	0.745589	0.571644	-0.116014	0.150447	-0.525374	-0.214022	-0.172305
C16H1orf115	chrUn_JH121287	0.927393	0.98511	0.749499	0.712064	0.698652	-0.357922	-0.121658	-0.459287	0.321964	-0.156523
DUSP10	chrUn_JH121287	0.805178	1	0.856833	0.658037	0.42817	-0.617855	0.0915808	-0.392098	-0.358938	-0.316038
EPRS	chrUn_JH121287	0.817322	0.932442	0.552792	0.643123	0.445353	0.354616	0.22503	0.470067	-0.288752	0.190722
HLX	chrUn_JH121287	0.805178	0.935986	0.886078	0.56192	0.505223	-0.450679	-0.224742	0.312126	-0.775187	-0.247674
IARS2	chrUn_JH121287	0.982951	0.919271	1	0.84427	0.530076	-0.133557	-0.229516	-0.00353013	-0.140753	-0.126936
MIR194-1	chrUn_JH121287	0.805178	1	1	0.5163	0.219009	-1.41027	0	0	-2.22887	-1.17067
MIR215	chrUn_JH121287	1	1	0.712274	0.895298	0.984448	0	0	1.49127	-0.626381	0.0265736
MOSC2	chrUn_JH121287	0.947608	1	0.469855	0.49848	0.221039	-0.224061	-0.0368752	-0.779823	-0.418162	-0.36151
RAB3GAP2	chrUn_JH121287	0.952684	0.84916	0.969715	0.511283	0.481475	0.175479	-0.452126	-0.126025	-0.429153	-0.208902
SLC30A10	chrUn_JH121287	0.83517	0.79044	0.539813	0.586289	0.83399	-0.381338	-1.37827	2.11142	1.98379	-0.173006
CRISPLD1	chrUn_JH121286	1	1	1	0.0309092	0.291986	-0.331889	-0.0131981	-0.0383094	-1.20308	-0.462979
GDAP1	chrUn_JH121286	0.805178	0.874597	0.925553	0.480656	0.166774	-0.776579	-0.405825	-0.218048	-0.47139	-0.454964
JPH1	chrUn_JH121286	0.805178	0.79044	1	0.402581	0.131444	-0.599308	-0.75064	0.049803	-0.518382	-0.406768
KCNB2	chrUn_JH121286	1	0.79044	1	0.960363	0.720611	-0.0727556	0.737651	0.101361	-0.131403	0.236082
LY96	chrUn_JH121286	0.941549	1	0.801506	0.892245	0.609328	-0.30245	0.0950428	-0.584254	-0.251608	-0.252268
MIR1603	chrUn_JH121286	1	0.79044	1	0.712064	0.436733	0	-1.37651	0	-1.34978	-0.921545
MIR562	chrUn_JH121286	0.799752	0.641513	0.879335	0.283077	0.0885266	-1.56806	-2.50164	-0.411977	-2.76727	-1.2768
MSC	chrUn_JH121286	0.805178	0.858048	1	0.744512	0.902307	-1.14385	0.497279	-0.157306	0.524645	0.0781907
PI15	chrUn_JH121286	1	0.956492	0.728164	0.793996	0.947604	0.0318575	-0.363223	-0.757254	0.884845	-0.0786729
RDH10	chrUn_JH121286	0.885399	0.940013	0.995417	0.984853	0.55859	-0.285736	-0.306663	-0.114064	-0.0512762	-0.190828
RPL7	chrUn_JH121286	0.903895	0.566922	0.917718	0.711144	0.860731	0.272751	0.804621	-0.355101	-0.366995	0.0885485
SBSPON	chrUn_JH121286	0.947608	0.720915	0.635345	1	0.994697	-0.481581	1.10762	-0.764275	-0.00932899	0.00654674
STAU2	chrUn_JH121286	0.971686	0.885536	0.464525	0.517939	0.999926	0.171363	-0.350822	0.556507	-0.373924	-2.37072e-05
TCEB1	chrUn_JH121286	0.99973	0.970954	0.846287	0.533586	0.73935	0.145005	0.14035	-0.330153	-0.392679	-0.109837
TERF1	chrUn_JH121286	1	0.945235	1	0.434978	0.529462	-0.0185723	-0.214105	-0.00406302	-0.449977	-0.173012
TMEM70	chrUn_JH121286	1	0.912896	1	0.92162	0.783008	0.109839	0.272712	0.115756	-0.109839	0.0970476
UBE2W	chrUn_JH121286	0.971467	0.720915	0.692013	0.33048	0.485995	0.169256	0.701007	0.458351	-0.533782	0.196101
SAMD5	chrUn_AAFC03121010	0.838333	0.720915	0.707497	0.564714	0.122886	-1.18519	-2.01807	-1.23083	-0.792565	-0.980703
CDADC1	chrUn_AAFC03120413	1	0.934742	0.864317	0.328143	0.322755	0.0129335	-0.267952	-0.300772	-0.61993	-0.297136
WNT16	chrUn_AAFC03119919	0.591461	0.857641	0.7021	0.790227	0.528708	-2.54425	0.696062	1.42931	0.697198	0.606326
HTR3C	chrUn_AAFC03106476	1	0.696096	1	0.71424	0.317871	0	2.1072	0	1.2769	1.21108
BOLA-DQA1	chrUn_AAFC03069706	1	0.921933	0.989329	0.895728	0.987207	0.537737	1.0211	-0.527371	-0.815095	0.0530987
LA-DQB	chrUn_AAFC03005436	1	0.737837	1	0.938419	0.692309	0.294303	1.55113	-0.302314	0.421091	0.490108
TSSK1B	chrUn_AAFC02166669	0.971289	0.733015	1	0.952141	0.483895	-0.454717	-1.10353	-0.202817	0.167758	-0.404565
GORASP1	chrUn_AAFC02122087	0.736702	0.900741	1	1	0.386725	-0.587465	-0.366906	-0.104426	-0.0273004	-0.26976
PYY2	chrUn_AAFC02088802	1	0.720915	0.97964	0.875748	0.630238	0	-1.45835	-0.489101	0.568575	-0.548485
LAT2	chrUn_AAFC02088213	0.711734	0.769867	0.396508	0.755745	0.0336661	-0.527498	-0.703259	-1.17946	-0.340156	-0.654749
GIMAP4	chrUn_AAFC02072830	0.430326	0.988757	0.696467	0.0683185	0.0377692	-0.963677	-0.167882	-0.93094	-2.76779	-1.13324
FAM46D	chrUn_AAFC02070048	1	0.79044	1	1	0.529185	0	1.38131	0	0	0.443018
NPY1R	chrUn_AAFC02065408	0.866562	0.954333	0.966569	0.961159	0.629956	-0.508592	-0.346206	-0.231746	0.109079	-0.222352
ST6GALNAC4	chrUn_AAFC02043845	0.753517	1	0.289236	0.83845	0.655288	-0.513037	0.0836608	0.672087	0.203808	0.128337
ST6GALNAC6	chrUn_AAFC02043845	0.515867	0.836115	0.220745	0.986135	0.0420627	-0.733622	-0.449726	-1.06824	-0.0452042	-0.565986
IGFBP1	chrUn_AAFC02039858	0.278869	0.000201566	1	0.0721459	0.00249215	-2.05168	-6.36315	-0.0341083	-3.20621	-2.59731
SERPINA7	chrUn_AAFC02037755	0.805178	0.98872	0.96963	0.708383	0.678381	0.328529	0.343559	-0.558804	-1.36826	0.218511
LOC616092	chrUn_AAFC02036251	1	0.79044	1	1	0.540924	0	-1.34357	0	0	-0.426473
COX6A1	chrUn_AAFC02033459	1	0.79044	0.827954	0.741506	0.781119	-0.0662409	0.480921	-0.332543	0.290902	0.0990697
ABRACL	chr9	1	0.803767	0.752774	0.686293	0.830453	0.0236826	0.544663	-0.696827	-0.469161	-0.10424
ACAT2	chr9	1	0.760382	1	0.803214	0.603218	0.0747942	0.585247	0.107266	-0.188602	0.146268
ADAT2	chr9	0.59302	0.844696	0.874218	0.707825	0.0730353	-0.761355	-0.408167	-0.306505	-0.319492	-0.451997
ADGB	chr9	1	0.935842	0.0684427	0.288103	0.0412215	-0.205895	-0.321471	-2.3769	-1.46518	-1.00028
AGPAT4	chr9	0.9352	0.641513	0.90363	0.996391	0.357266	-0.500033	1.11215	0.360414	-0.0405948	0.366847
AIG1	chr9	0.974474	0.79044	0.764416	0.776341	0.807526	-0.151982	0.493071	-0.466364	-0.235784	-0.0833518
AKAP7	chr9	1	0.993236	0.468956	0.357896	0.198691	-0.144127	-0.134832	-1.06892	-0.712829	-0.513339
AKIRIN2	chr9	0.971686	0.985829	0.712274	0.958794	0.668049	0.148678	-0.102618	0.380505	-0.0630296	0.0912873
ALDH8A1	chr9	0.993582	0.79044	0.998737	0.911828	0.37395	-0.139272	-0.940255	-0.285822	-0.440805	-0.367959
AMD1	chr9	0.851036	0.862788	0.946713	0.564829	0.698951	0.382591	0.385537	0.227095	-0.400375	0.149565
ANKRD6	chr9	0.976506	0.897091	0.804304	0.506367	0.21781	-0.271802	-0.3858	-0.351829	-0.436448	-0.371092
ARG1	chr9	1	0.960564	0.893	0.799699	0.618519	0.00959709	-0.30426	-0.496155	-0.545216	-0.203697
ARHGAP18	chr9	0.730108	0.990634	0.464773	0.586289	0.20121	-0.641171	0.114261	-0.84569	-0.382562	-0.43723
ARMC2	chr9	1	0.796722	0.983111	0.434978	0.367194	-0.200142	-0.549716	0.199648	-0.677579	-0.326495
ASCC3	chr9	0.979667	0.933132	0.781086	0.504839	0.860211	0.132364	-0.273459	0.323212	-0.420606	-0.0612233
ASF1A	chr9	0.918547	1	0.991073	0.870703	0.829477	0.240994	0.0446187	0.130219	-0.157522	0.064389
ATG5	chr9	0.908106	0.938183	0.999461	0.524961	0.886865	0.213741	0.235591	0.123002	-0.375394	0.0485635
B3GAT2	chr9	0.980763	0.940188	0.600035	0.812659	0.569299	0.639139	-0.532702	-1.9505	-0.544208	-0.504597
BCKDHB	chr9	0.434045	0.961787	1	0.853984	0.525459	-0.63608	0.175054	0.0141687	-0.164599	-0.15713
BCLAF1	chr9	0.902016	0.923575	0.997402	0.387744	0.677574	0.242846	-0.352981	0.108461	-0.652971	-0.163409
BEND3	chr9	0.954342	0.855633	1	0.933105	0.741897	-0.285863	-0.608336	0.142894	0.157301	-0.141745
BET3L	chr9	1	1	0.599428	0.848621	0.457747	0	0	-2.00817	-0.909098	-0.907451
BRP44L	chr9	0.805178	0.874353	0.877349	1	0.649616	0.467143	0.310417	-0.224969	-0.00482946	0.137819
C9H6orf118	chr9	1	1	1	0.94796	0.884424	0	0	0	0.145871	0.133992
C9H6orf120	chr9	1	0.81553	0.78498	0.961159	0.290058	-0.0788894	-0.345605	-0.327677	-0.0649259	-0.204201
C9H6orf163	chr9	1	0.940013	0.969715	0.991972	0.746687	0.0680498	-0.244276	-0.204283	-0.0470476	-0.119728
C9H6orf165	chr9	1	0.79044	0.818473	0.441709	0.145961	0	-1.15163	-1.13892	-0.732627	-0.841131
C9H6orf186	chr9	0.971686	0.952929	0.387532	0.683463	0.372929	-0.313035	0.266082	-1.30915	-0.451433	-0.42126
C9H6orf203	chr9	0.981435	0.987899	1	0.542741	0.805073	0.199506	-0.13591	-0.0377089	-0.420472	-0.0990026
C9H6orf211	chr9	1	0.896342	0.911037	0.49259	0.605292	-0.045881	-0.339854	0.290362	-0.577168	-0.175876
C9H6orf225	chr9	0.765246	0.87442	1	0.636531	0.827782	-0.618801	0.528364	0.150278	-0.582631	-0.128755
C9H6orf57	chr9	0.904978	0.91971	1	0.747921	0.941834	-0.222956	0.316889	0.0482347	-0.251923	-0.0307621
C9H6orf70	chr9	0.404833	0.340605	0.690913	0.712064	0.0115396	-0.921373	-1.28734	-0.529262	-0.35541	-0.775944
CCNC	chr9	0.94469	0.855633	1	0.471922	0.983978	0.197965	0.344863	-0.0770791	-0.433484	0.00765021
CCR6	chr9	1	0.928734	1	0.985616	0.790149	0.0694834	-0.482325	-0.126072	-0.13156	-0.193857
CD164	chr9	0.994769	1	0.657605	0.471922	0.648773	0.131654	0.0758822	-0.464111	-0.429147	-0.171491
CDC40	chr9	0.960662	1	1	0.471537	0.82535	0.171773	0.0167888	-0.0170443	-0.457011	-0.0718608
CDK19	chr9	1	0.815688	0.784413	0.557355	0.355888	-0.0406129	-0.848893	-0.412946	-0.528125	-0.456903
CENPW	chr9	0.91015	0.96729	1	0.936782	0.875387	-0.652141	0.217857	0.0883959	0.254841	0.0935733
CEP57L1	chr9	1	1	1	0.479517	0.702234	0.143415	-0.0942756	-0.0247568	-0.662227	-0.166936
CGA	chr9	0.525723	0.88816	0.783247	0.024907	0.0326886	1.66207	0.440457	0.662252	1.62506	1.10541
CHRM3	chr9	0.992452	0.877876	0.938736	0.966301	0.569299	-0.334548	-0.67023	-0.412583	-0.10053	-0.273002
CITED2	chr9	0.805178	0.917468	0.983111	0.990586	0.49414	-0.430167	-0.230964	-0.143199	0.042308	-0.190403
CLVS2	chr9	1	0.945188	0.484597	0.426245	0.145472	0	-0.626355	-2.48305	-1.20664	-1.19627
CNKSR3	chr9	1	0.727861	0.764034	1	0.381458	-0.0592902	0.704096	0.364472	-0.00556633	0.252462
COL10A1	chr9	0.558539	0.79044	0.754996	0.853984	0.151594	-2.34797	-1.03376	-1.30426	-0.548441	-1.26581
COL12A1	chr9	0.858378	0.79044	0.28539	0.966884	0.240809	-0.337358	-0.587606	-1.06915	0.12412	-0.467696
COQ3	chr9	1	1	0.805649	0.58627	0.929683	0.03156	-0.053502	0.288223	-0.393418	-0.0297673
COX7A2	chr9	0.985937	0.9419	1	0.948271	0.69252	0.149039	0.264701	0.0936644	0.125216	0.159394
CTGF	chr9	0.209655	0.850938	0.585323	0.894498	0.137179	-1.51361	-0.424856	-0.49514	0.174413	-0.551892
CYB5R4	chr9	1	1	1	0.712064	0.806576	-0.0797454	0.0515051	0.00690619	-0.259785	-0.0694895
DDO	chr9	0.948619	1	0.528468	0.879578	0.727073	0.2968	-0.0187155	0.638637	-0.242126	0.165448
DSE	chr9	1	1	0.220745	0.369716	0.103103	-0.0662944	-0.0306645	-1.02902	-0.560585	-0.410906
DYNLT1	chr9	1	1	0.775984	0.979364	0.728091	0.0568315	0.0592514	0.365353	-0.0631193	0.100456
ECHDC1	chr9	0.931256	0.995429	0.854732	0.66699	0.720611	0.224815	-0.0934549	-0.280968	-0.251055	-0.10067
ECT2L	chr9	1	0.942342	0.961262	0.990159	0.812547	-0.11036	-0.42748	-0.586901	0.1022	-0.161213
EEF1A1	chr9	0.987871	0.710753	0.880824	0.876556	0.569229	0.136098	0.716523	-0.283012	0.162933	0.183406
ELOVL4	chr9	0.929917	0.908899	1	0.630678	0.921838	-0.727951	0.432081	0.195148	-0.304321	-0.0582514
ENPP1	chr9	0.77754	0.922121	0.961262	0.58316	0.657753	0.407343	-0.263994	-0.165103	-0.595667	-0.149224
ENPP3	chr9	0.789403	0.784161	0.837621	0.286447	0.389825	0.503395	-1.38672	1.00504	1.67073	0.548544
EPHA7	chr9	0.704619	0.937922	1	0.0954198	0.0657041	-1.09898	-0.4334	0.0205651	-1.16747	-0.789692
EPM2A	chr9	0.805178	0.954333	0.488421	0.93741	0.887751	-0.509883	0.220095	0.536093	-0.110966	0.0473144
ESR1	chr9	0.805178	0.79044	0.728164	0.25741	0.316916	-0.46109	-1.34747	0.424703	-0.921786	-0.572182
EZR	chr9	1	0.966746	0.757932	0.71713	0.77318	-0.05233	-0.156735	-0.314026	0.212599	-0.0773068
FABP7	chr9	1	0.969898	0.00563957	0.960363	0.162027	0.108797	0.245443	3.03791	0.166972	0.917158
FAM162B	chr9	1	0.481191	1	0.243217	0.995513	-0.359946	1.99948	-0.169464	-1.65804	-0.00216039
FAM26D	chr9	0.805178	0.79044	1	0.673542	0.365504	-1.37359	-1.37827	0	-1.49071	-1.24396
FAM26F	chr9	0.882782	0.79044	0.684146	0.803214	0.93671	0.649484	1.04205	-1.64688	-0.376881	0.063506
FAM54A	chr9	0.93523	0.972155	0.772625	0.975918	0.81131	-0.485551	0.234971	-0.689951	0.16775	-0.140142
FBXL4	chr9	0.809197	0.848315	0.153426	0.642837	0.0493044	-0.408633	-0.414817	-1.50086	-0.314453	-0.656104
FBXO30	chr9	0.938984	0.737837	0.408254	0.289168	0.0619628	-0.194115	-1.0824	-0.924851	-0.906433	-0.778382
FBXO5	chr9	0.902016	0.86075	0.975977	0.943077	0.370029	-0.412477	-0.615468	-0.217042	-0.145684	-0.348743
FGFR1OP	chr9	0.845963	0.98872	0.939204	0.70845	0.953076	0.344155	-0.118671	0.19755	-0.289192	0.0199618
FHL5	chr9	0.971686	0.91803	0.897472	0.658037	0.547207	-0.736694	-0.513821	0.322017	-1.12228	-0.440912
FIG4	chr9	0.904978	0.79044	0.728164	0.764591	0.189965	-0.250069	-0.447892	-0.514818	-0.20148	-0.350991
FILIP1	chr9	1	0.78487	0.966238	0.797216	0.513008	-0.126811	-0.841056	0.152631	-0.307011	-0.279802
FOXO3	chr9	1	0.79044	0.852909	0.94325	0.559797	0.0732821	-0.996288	-0.233426	-0.144639	-0.321258
FUCA2	chr9	0.952616	1	0.304579	0.912219	0.339831	-0.264253	0.0311902	-1.06907	-0.203184	-0.368959
FUT9	chr9	0.805178	0.79044	1	0.300875	0.144876	1.32629	-1.37827	0	-1.19759	-1.03897
FYN	chr9	0.805178	1	0.599428	0.590764	0.657514	-0.339041	0.0635035	-0.620865	0.325949	-0.136566
GABRR2	chr9	0.93523	0.79044	0.966238	1	0.900995	-0.507035	1.38131	-0.587649	0.0152629	-0.165444
GINM1	chr9	1	0.892876	0.728164	0.895948	0.875465	0.0683242	0.292848	-0.47872	-0.110848	-0.0562462
GJA1	chr9	0.942228	0.526448	0.488089	1	0.774206	0.310108	1.09632	-0.86492	-0.00128448	0.137253
GOPC	chr9	0.870464	0.79044	1	0.535829	0.568817	0.267425	-0.931252	0.00299387	-0.441573	-0.273891
GPR6	chr9	1	0.79044	1	0.713191	0.600753	0	1.38131	0	0.305122	0.326267
GRIK2	chr9	0.433035	1	0.923021	0.0261025	0.0423916	-2.2778	0.0344006	-0.501293	-1.06651	-0.826689
GRM1	chr9	0.805178	0.84981	0.728164	0.438928	0.476492	-1.39592	1.11538	-1.35212	-2.06317	-0.978529
GTF2H5	chr9	0.608678	1	0.963943	0.992144	0.519577	-0.578954	-0.000890391	-0.201498	-0.0396814	-0.203487
HACE1	chr9	0.9152	0.938183	1	0.524277	0.28621	-0.28736	-0.23123	-0.102694	-0.3988	-0.260432
HBS1L	chr9	0.933971	1	0.719793	0.431611	0.537117	0.199322	0.065947	-0.454278	-0.494221	-0.171226
HDAC2	chr9	0.965403	0.921933	1	0.509791	0.991348	0.183495	0.242194	0.00380795	-0.409379	0.00459943
HDDC2	chr9	1	0.907276	1	0.976872	0.622046	-0.055884	-0.299659	-0.0783455	-0.0630639	-0.126954
HEBP2	chr9	0.924601	0.825854	0.71133	0.58316	0.62495	-0.235211	0.493099	-0.755356	-0.365433	-0.21004
HEY2	chr9	0.820614	0.985829	0.728164	0.70738	0.741542	-0.417598	-0.155047	0.431	-0.284812	-0.104819
HINT3	chr9	0.961512	0.930098	1	0.459624	0.945027	0.204997	0.280517	-0.0601909	-0.553671	-0.0302192
HMGN3	chr9	0.805178	0.999905	0.658771	0.942	0.409625	-0.383721	0.0829818	-0.513949	-0.0761963	-0.222139
HS3ST5	chr9	0.805178	0.793275	0.250818	0.5284	0.390277	1.41118	1.18005	1.50043	-0.590663	0.595442
HSF2	chr9	0.874428	1	0.523916	0.341194	0.985516	-0.252195	-0.054409	0.772294	-0.49756	-0.00871238
HTR1E	chr9	0.969569	1	0.239069	0.857888	0.389825	-0.62503	-0.0655848	-3.65102	-0.463058	-0.643639
IBTK	chr9	1	0.954965	0.93514	0.497806	0.529185	0.10709	-0.173058	-0.172207	-0.397342	-0.159373
IFNGR1	chr9	0.971686	0.983957	1	0.698502	0.940747	0.171301	0.102802	-0.101723	-0.276471	-0.0253925
IGF2R	chr9	0.927393	0.771885	1	0.948271	0.447986	-0.29383	-0.682619	0.0164161	-0.0972318	-0.263758
IL20RA	chr9	0.887031	0.79044	0.728164	0.853984	0.259427	-0.526634	-1.04402	-1.36706	-0.564705	-0.749957
IMPG1	chr9	0.703816	0.787562	0.913035	0.979277	0.629956	-1.89367	-1.70233	0.75962	0.191204	-0.488227
IRAK1BP1	chr9	1	0.988739	1	0.812739	0.862342	0.191312	-0.148728	-0.0265524	-0.214377	-0.0705699
IYD	chr9	0.88152	0.825854	0.599428	0.743183	0.679256	0.296004	-0.835169	-0.995531	0.860124	-0.242031
KATNA1	chr9	0.910745	1	0.998766	0.543203	0.432611	-0.213047	-0.00587293	-0.106799	-0.336712	-0.165205
KIAA1009	chr9	1	1	0.88224	0.785541	0.665507	-0.0856673	-0.0629126	-0.318332	-0.327696	-0.198509
L3MBTL3	chr9	0.81202	0.938345	0.780234	1	0.883393	0.383465	-0.26375	-0.35356	-0.0185332	-0.0607188
LACE1	chr9	0.907056	0.929358	0.52912	0.237309	0.826662	0.284001	0.283988	0.591392	-0.8197	0.0739111
LAMA4	chr9	0.828407	0.990634	0.629995	0.976102	0.379923	-0.392198	-0.121201	-0.532309	-0.0597822	-0.275975
LATS1	chr9	0.961263	0.847634	0.712274	0.434187	0.374059	0.192257	-0.669635	-0.432534	-0.593091	-0.377215
LDHAL6B	chr9	1	0.454594	1	0.381034	0.185095	0.0803361	-3.34273	-0.23941	-1.61466	-0.923149
LMBRD1	chr9	1	1	0.575012	0.742603	0.438341	-0.00130934	0.0213094	-0.64922	-0.236001	-0.214491
LOC782657	chr9	1	0.720915	0.95979	0.712064	0.91125	-0.0224547	0.822215	-0.25806	-0.393722	0.0577083
LRP11	chr9	0.887867	0.988328	1	0.912842	0.845505	-0.241867	0.129217	-0.0637073	-0.107697	-0.0707367
LTV1	chr9	0.59563	0.90408	0.833995	0.792528	0.70293	0.734713	-0.282557	0.244607	-0.206664	0.120536
LYRM2	chr9	0.856926	1	0.753646	0.539601	0.320246	-0.369435	-0.0411031	-0.469161	-0.430227	-0.325259
MAN1A1	chr9	0.805178	1	0.233022	0.721505	0.600753	0.326155	-0.0637379	-0.974913	-0.393022	-0.268385
MANEA	chr9	1	0.970773	0.836415	0.326539	0.318968	-0.0220856	-0.186319	-0.37682	-0.669438	-0.311894
MAP3K5	chr9	0.640143	0.855579	0.746803	0.874149	0.514297	-0.75291	-0.416083	0.404195	-0.16504	-0.237938
MAP3K7	chr9	0.805178	0.896942	1	0.434187	0.672514	0.294874	-0.363165	0.0273182	-0.477097	-0.130401
MAP7	chr9	1	0.517821	0.619808	0.697993	0.0792913	-0.00980678	-1.23111	-0.912655	-0.321927	-0.554549
MARCKS	chr9	1	0.831883	0.728164	0.946328	0.89326	0.0922235	0.59761	-0.511557	0.0889584	0.068456
MDN1	chr9	1	0.653825	0.856833	0.497091	0.197671	-0.0292029	-1.15696	-0.287151	-0.565886	-0.508091
ME1	chr9	0.25556	1	0.94902	0.699067	0.345707	1.80004	0.0572659	0.180928	-0.229619	0.410882
MED23	chr9	0.971686	0.79044	1	0.533767	0.273504	-0.15624	-0.58588	-0.0439109	-0.391355	-0.294605
MICAL1	chr9	0.795875	0.563779	0.404665	0.982866	0.0372879	-0.594589	-0.812171	-0.776765	-0.0660459	-0.563874
MIR2477	chr9	0.928919	0.837891	0.943931	1	0.957216	0.557425	-0.666776	0.396004	-0.000112532	0.0457673
MIR2478	chr9	1	1	0.854629	1	0.733382	-0.0853753	0	-0.92266	0	-0.475675
MIR2482	chr9	1	1	1	0.658037	0.499823	0	0	0	-1.46896	-0.483827
MIR2903	chr9	0.922414	0.79044	0.856833	0.946828	0.895454	-0.984788	1.42468	-0.967613	0.48089	-0.230149
MIR30A	chr9	1	0.79044	1	1	0.529185	0	1.38131	0	0	0.443018
MIR30F	chr9	0.777177	0.924853	0.841931	0.178689	0.362816	-1.24524	-0.555268	0.676405	-3.79888	-0.788886
MMAB	chr9	0.901884	0.936097	0.600035	0.959183	0.695833	-0.236885	0.283645	0.606129	-0.0902135	0.131428
MMS22L	chr9	1	0.79044	0.718507	0.426416	0.192547	0.213384	-0.772677	-0.719921	-0.836854	-0.520301
MRAP2	chr9	0.404833	0.31044	1	0.493246	0.0574239	-3.15284	-2.47319	0.0677568	-0.634532	-0.939923
MRPL18	chr9	1	1	0.590606	1	0.571653	0.0526175	0.0311007	0.492569	-0.00947618	0.141392
MTHFD1L	chr9	0.805178	0.966937	0.728164	0.893334	0.529185	-0.664767	0.193449	-0.442878	-0.134285	-0.258065
MTO1	chr9	0.968425	0.79044	0.827954	0.509791	0.578508	0.1911	-0.585652	0.285441	-0.52534	-0.160959
MTRF1L	chr9	1	0.977465	0.836728	0.874841	0.572049	0.0153886	-0.149516	-0.329755	-0.153919	-0.152544
MYB	chr9	1	0.910718	0.717878	0.452711	0.992926	0.280002	-0.509972	-0.911864	1.23333	0.00786069
MYO6	chr9	0.84463	0.884981	0.470577	0.785935	0.176439	-0.345503	-0.373746	-0.624227	-0.242187	-0.395165
MYT1L	chr9	0.963835	0.79044	0.855578	0.702474	0.403346	0.51115	-0.892256	-0.596985	-0.432165	-0.441349
NDUFAF4	chr9	0.805178	1	0.728164	0.622277	0.722914	0.465179	0.0301832	0.403753	-0.416734	0.121333
NEPN	chr9	0.976494	1	0.0201952	0.688295	0.225039	0.684874	0	-5.62008	-1.33767	-1.91423
NHSL1	chr9	1	0.81412	0.153426	0.994351	0.643289	-0.0587641	0.622582	-1.5276	-0.0500261	-0.224425
NKAIN2	chr9	0.590985	1	1	0.639311	0.504879	-2.56508	-0.137019	0.0331007	-1.10148	-0.612171
NMBR	chr9	1	1	1	0.712064	0.854441	-0.0527164	0.0302614	0	1.32648	0.265645
NOX3	chr9	1	1	0.728164	0.580372	0.2948	0	0	-1.35212	-1.82682	-1.20937
NR2E1	chr9	0.77332	0.453436	0.0497195	0.302688	0.000101517	-1.11232	-1.73507	-2.18043	-0.998028	-1.48591
NT5DC1	chr9	0.762515	0.960571	0.712274	0.438928	0.259341	-0.531622	0.21283	-0.88862	-0.599767	-0.405627
NT5E	chr9	0.978893	0.93792	0.466734	0.933105	0.643378	-0.171534	0.241541	-0.993531	0.123014	-0.184383
NUP43	chr9	1	0.981959	0.615679	0.549951	0.866202	-0.089068	0.148671	0.561814	-0.372041	0.0603723
NUS1	chr9	0.805178	0.79044	0.854629	0.49259	0.880471	0.453056	0.433346	-0.272148	-0.399228	0.0553549
OOEP	chr9	1	0.650558	1	0.640963	0.184194	0.173948	1.24837	0.182751	0.524288	0.595618
OPRM1	chr9	1	0.79044	1	0.85847	0.85107	0	1.38131	0	-0.351075	-0.203366
ORC3	chr9	0.805178	0.819692	0.890753	0.49259	0.130374	-0.405006	-0.438739	-0.287029	-0.452578	-0.395673
OSTM1	chr9	1	0.9419	0.842811	0.497962	0.709967	0.0614813	0.219206	-0.358431	-0.433992	-0.126533
PACRG	chr9	1	0.675749	1	0.483919	0.78667	-0.0474149	1.7161	0.167445	-0.853666	0.278463
PARK2	chr9	1	0.896342	0.473666	0.794494	0.274062	-0.0352881	-0.471916	-0.708165	-0.371973	-0.410839
PCMT1	chr9	1	0.933124	1	0.710686	0.982436	0.0355691	0.199455	0.0360838	-0.242441	0.00715083
PDE7B	chr9	0.924601	0.988739	0.422613	0.425907	0.743488	-0.35437	-0.163621	0.705196	-0.765027	-0.142763
PDSS2	chr9	1	0.991495	1	0.795604	0.654446	-0.0477491	-0.118598	-0.0276911	-0.237014	-0.109561
PERP	chr9	0.977554	0.419943	1	0.74139	0.5018	-0.139736	1.64474	-0.012643	-0.246942	0.269867
PEX3	chr9	0.900105	1	0.877191	0.524961	0.364113	-0.257608	-0.0453545	-0.275449	-0.477235	-0.26336
PEX7	chr9	1	1	1	0.431611	0.646763	-0.062549	0.0829399	0.0119769	-0.558764	-0.130643
PGM3	chr9	1	0.972182	0.728164	0.523808	0.986496	-0.111923	0.145661	0.391045	-0.379484	0.00669468
PHF10	chr9	1	0.865747	0.956011	0.71424	0.398966	-0.0129707	-0.290823	-0.155056	-0.24904	-0.177205
PKIB	chr9	0.963148	1	0.455235	0.614048	0.31899	-0.269642	0.0997047	-1.13119	-0.30979	-0.388808
PLAGL1	chr9	0.805178	0.972155	0.734442	0.484728	0.387353	-0.529433	0.178432	-0.319239	-0.43303	-0.271507
PLEKHG1	chr9	0.998669	0.977273	0.944332	0.795695	0.748942	-0.14429	0.183648	0.176615	0.246942	0.115293
PLG	chr9	1	0.807075	0.925553	0.904636	0.71845	0.0877858	-0.754548	-0.368375	0.297765	-0.181209
PLN	chr9	0.805178	0.87442	0.357231	0.819648	0.394969	-0.402878	0.438139	0.934151	0.382513	0.343187
POPDC3	chr9	0.971686	0.720915	1	1	0.640275	0.200983	-1.08335	-0.10437	-0.0028673	-0.242834
POU3F2	chr9	0.186183	0.79044	0.482915	0.942445	0.792783	-3.90906	-1.34357	2.14563	0.514285	-0.373892
PPIL4	chr9	1	0.838872	0.788542	0.431611	0.272069	0.0412075	-0.446014	-0.334564	-0.480929	-0.30588
PPIL6	chr9	0.805178	0.548628	0.312402	0.496839	0.0266014	-0.971992	-1.83957	-3.27804	-1.10369	-1.44518
PRDM1	chr9	1	1	1	0.583852	0.620344	-0.129622	-0.0194136	0.0471452	-0.695797	-0.194104
PREP	chr9	1	1	0.827135	0.651569	0.481828	0.121631	0.0390209	0.230093	0.305115	0.173612
PRPS1	chr9	1	1	0.728164	0.947415	0.79886	-0.0288912	0.06874	0.294847	-0.0740672	0.0651184
PRSS35	chr9	0.70271	1	0.998752	0.58316	0.417396	1.16827	0.142441	-0.37153	1.16426	0.663935
PTPRK	chr9	0.977038	0.76221	0.356841	0.387744	0.0475878	-0.160734	-0.673153	-1.0657	-0.538477	-0.603947
QKI	chr9	0.762993	0.79044	0.947093	0.872409	0.835299	0.446245	-0.770074	0.141248	-0.215045	-0.0975918
QRSL1	chr9	1	0.938926	0.86161	0.507781	0.684997	0.120392	-0.445008	0.276924	-0.748159	-0.193204
RAB32	chr9	1	0.850938	0.566405	0.963599	0.879763	0.0344691	0.423438	-0.692622	-0.106388	-0.0590199
RAET1G	chr9	0.805178	1	0.93119	0.712064	0.818837	-1.41027	0	-0.521239	1.32732	-0.336055
RARS2	chr9	0.845963	0.81553	0.802034	0.586934	0.105856	-0.270051	-0.390221	-0.35107	-0.33846	-0.336803
REPS1	chr9	0.962454	0.897126	0.989329	0.751376	0.686872	0.186855	-0.271057	-0.110489	-0.197308	-0.0987415
REV3L	chr9	0.679176	0.435853	0.632754	0.455377	0.307066	0.712231	-1.24551	-0.493048	-0.51008	-0.390347
RGS17	chr9	0.976494	1	0.728164	0.762692	0.679363	0.68585	0	-1.29341	-0.573079	-0.413087
RMND1	chr9	0.733465	0.837891	0.884121	0.18469	0.0673185	-0.683925	-0.418616	-0.347427	-0.756298	-0.557795
RNASET2	chr9	0.830184	1	0.215812	0.974674	0.209491	-0.355708	-0.022673	-0.98155	-0.0602921	-0.345358
RNF146B	chr9	1	0.79044	0.860667	0.757523	0.3492	0.0453968	-0.458739	-0.230475	-0.203064	-0.213639
RPF2	chr9	0.805178	1	0.708241	0.658037	0.72105	0.46222	0.0524021	0.446071	-0.407199	0.138671
RPS12	chr9	0.877113	0.81172	0.951827	0.877558	0.969451	-0.28392	0.54869	-0.179984	-0.153458	-0.0185494
RPS6KA2	chr9	0.727815	1	0.692947	0.998232	0.437714	-0.802662	-0.00048245	-0.433851	0.0299797	-0.293942
RRAGD	chr9	0.492052	0.79044	1	0.211827	0.0500112	-1.09706	-0.758304	0.00283043	-0.660921	-0.601326
RSPO3	chr9	1	0.811514	0.297265	0.962744	0.579262	0.0549015	-0.649064	2.0062	0.209624	0.394614
RTN4IP1	chr9	0.805178	0.745649	0.582505	0.923525	0.769554	-0.427096	-0.822168	0.652673	0.139902	-0.123724
RWDD1	chr9	0.89521	0.79044	0.927778	0.658037	0.821021	0.326343	0.646327	-0.25651	-0.301277	0.103132
RWDD2A	chr9	0.908106	0.84981	0.728164	0.885143	0.739781	-0.329733	-0.465112	0.564557	-0.185292	-0.120158
SAMD3	chr9	0.900087	0.936097	1	0.647979	0.397812	-0.509386	-0.475429	-0.0775453	-1.19506	-0.5404
SCML4	chr9	0.978475	1	0.845391	0.745222	0.803491	-0.357725	-0.0783693	0.812862	-0.77091	-0.2092
SEC63	chr9	0.805178	0.988757	1	0.524961	0.860382	0.358786	-0.129143	-0.0449291	-0.440807	-0.0643545
SENP6	chr9	0.843261	0.827929	1	0.555187	0.720627	0.306643	-0.408757	0.0551323	-0.385839	-0.108765
SERAC1	chr9	0.842116	0.79044	1	0.402581	0.179093	-0.384018	-0.900377	-0.0804814	-0.58342	-0.48677
SESN1	chr9	1	0.79044	0.756532	0.46938	0.636597	-0.053508	-0.485823	0.408146	-0.474856	-0.15307
SF3B5	chr9	1	0.806465	0.482915	0.71424	0.223981	0.0433898	0.559475	0.622535	0.333285	0.391462
SFRS18	chr9	1	0.656597	0.537475	0.653865	0.133135	-0.02668	-0.756784	-0.565693	-0.393924	-0.436206
SFT2D1	chr9	0.85254	0.983957	0.869716	0.833469	0.373829	-0.305156	-0.110634	-0.259384	-0.188042	-0.215307
SGK1	chr9	0.221425	1	0.489048	0.771452	0.252599	1.16954	0.0546419	1.17313	-0.293162	0.528353
SH3BGRL2	chr9	0.859005	0.84981	1	0.522278	0.828579	0.287791	0.5558	-0.0464359	-0.432408	0.0924956
SIM1	chr9	1	0.421086	0.0461381	0.83305	0.0562662	0	-3.8728	-3.35279	0.961872	-2.31914
SLC16A10	chr9	0.810547	0.720915	0.847951	0.630692	0.541014	0.495651	-1.25285	-0.336108	-0.664517	-0.278282
SLC17A5	chr9	0.848603	0.879531	0.540831	0.887027	0.22287	-0.291824	-0.423785	-0.712076	-0.124338	-0.384733
SLC22A1	chr9	0.805178	1	0.833936	0.987455	0.467122	-0.396283	-0.0675289	-1.00139	-0.185882	-0.361148
SLC22A16	chr9	1	0.87394	0.0225479	0.967195	0.134833	0.251813	0.472422	2.59098	-0.111055	0.742208
SLC2A12	chr9	0.987871	0.977273	1	0.738985	0.911805	-0.376675	0.235749	0.0801733	-0.346568	-0.0657064
SLC35A1	chr9	1	1	0.807188	0.723574	0.969171	-0.0656848	-0.0342274	0.291053	-0.231155	-0.0129511
SLC35D3	chr9	1	1	0.712274	0.192017	0.172327	0	0	1.49127	-1.83048	-1.33404
SMIM8	chr9	0.988119	1	0.998324	0.911828	0.989019	-0.170527	-0.0718742	0.136051	0.122307	0.00676807
SMOC2	chr9	0.689344	0.766417	1	0.503278	0.768391	-0.862579	-0.588455	0.0580353	0.841555	-0.139338
SMPD2	chr9	0.70271	0.641513	0.15539	0.760388	0.00602384	-0.518605	-0.878117	-1.19862	-0.221436	-0.68332
SMPDL3A	chr9	0.815611	0.969898	0.36995	0.917747	0.937834	-0.363433	-0.283221	1.08674	-0.277116	0.054778
SNAP91	chr9	0.971686	0.863335	0.822107	0.819201	0.924509	-0.537333	0.857566	0.50145	-0.164598	0.0480249
SNX14	chr9	1	0.977304	0.84182	0.642711	0.530106	0.0697224	-0.131067	-0.332287	-0.280322	-0.167997
SNX3	chr9	1	0.720915	0.447559	0.842082	0.222409	0.0394626	0.524737	0.569115	-0.163394	0.242917
SNX9	chr9	0.805178	1	1	0.925801	0.517397	-0.341158	-0.0894018	-0.0835183	-0.0909013	-0.151466
SOBP	chr9	0.845963	0.919023	0.782013	0.853984	0.705612	-0.609493	0.379101	-0.363168	-0.199377	-0.160972
SOD2	chr9	1	0.653842	1	0.847492	0.502732	0.0234372	0.807926	0.0453884	-0.140093	0.182405
STX11	chr9	1	1	0.955315	0.853364	0.955179	-0.217329	-0.12466	0.257436	0.255235	0.0358938
STX7	chr9	1	0.88816	0.808287	0.543203	0.260531	-0.112824	-0.279421	-0.308975	-0.327988	-0.257967
STXBP5	chr9	1	0.822781	0.844181	0.835445	0.711751	-0.0312441	-0.550478	0.24657	-0.206958	-0.135278
SULT1C4	chr9	0.784721	0.358983	0.924723	1	0.85413	-0.793907	1.85167	-0.385434	-0.0170946	0.138032
T	chr9	1	0.919271	0.728164	0.658037	0.327901	0	-0.531673	-1.22607	-1.4107	-0.891786
TAB2	chr9	0.988119	0.907311	0.751982	0.54217	0.483267	0.142678	-0.478939	-0.425291	-0.510095	-0.318794
TAGAP	chr9	0.590985	0.87394	0.883996	0.658037	0.414664	-1.74647	-0.821214	0.631487	-1.4308	-0.814706
TBPL1	chr9	0.805178	0.935986	0.821456	0.642837	0.972882	0.471135	0.246722	-0.346028	-0.325623	0.0152283
TBX18	chr9	0.805178	1	1	0.841433	0.970252	-1.01726	-0.0186196	0.10559	0.470263	-0.0289772
TCF21	chr9	0.906883	0.79044	0.890753	0.741146	0.863464	-0.304678	1.02105	0.865307	-0.324855	0.113212
TCP1	chr9	1	0.79044	0.764034	0.78605	0.555985	-0.0165869	0.401093	0.278272	-0.196767	0.116507
TCTE3	chr9	0.99781	0.858954	0.842535	0.983759	0.720627	-0.374197	-0.669262	0.879564	-0.107213	-0.239621
TFB1M	chr9	0.809197	0.90712	0.8196	0.455183	0.0843637	-0.29799	-0.258937	-0.288377	-0.427174	-0.318644
THBS2	chr9	0.993582	0.79044	0.582384	1	0.377616	-0.177971	-0.626197	-0.766236	0.00920767	-0.391917
THEMIS	chr9	1	0.980605	0.699231	0.701514	0.49414	-0.191796	-0.303501	-1.68132	-1.3989	-0.543947
TMEM242	chr9	0.969165	0.977273	1	0.965266	0.890673	0.186437	-0.136894	0.0678528	0.0704522	0.0472415
TMEM30A	chr9	0.895777	1	0.942119	0.305643	0.657514	0.215584	0.0913136	-0.170698	-0.734234	-0.150125
TNFAIP3	chr9	1	0.872761	0.317069	0.936546	0.432001	-0.0044095	-0.512847	-1.04285	0.166018	-0.33793
TPD52L1	chr9	0.911482	0.735029	0.832034	0.853984	0.910112	0.393091	1.79074	-0.636598	-0.177909	0.070785
TRAF3IP2	chr9	0.870464	0.711554	0.946562	0.810696	0.506643	0.311023	-0.65677	-0.185071	-0.207509	-0.186339
TRMT11	chr9	1	0.79044	0.296021	0.746932	0.130543	-0.00739933	-0.560569	-1.31154	-0.302626	-0.53904
TSPYL1	chr9	1	0.939168	0.647331	0.543888	0.319665	0.0571006	-0.216321	-0.481596	-0.388873	-0.2582
TSPYL4	chr9	0.805178	0.79044	0.917718	0.751985	0.221039	-0.329196	-0.539867	-0.23238	-0.194236	-0.32273
TTK	chr9	0.679176	0.949313	0.619128	0.613084	0.69252	1.35939	-0.311981	-1.53496	-0.884459	-0.283645
TTLL2	chr9	1	1	0.345478	1	0.165766	0	0	-2.02246	0	-1.47159
TUBE1	chr9	0.806269	0.79044	0.396508	0.410975	0.026707	-0.333146	-0.617784	-0.956707	-0.616608	-0.624356
TXLNB	chr9	0.805178	0.824326	0.73908	0.589486	0.945671	1.04308	-0.801051	-0.374504	1.30177	-0.0512949
UBE2J1	chr9	0.805178	1	1	0.436423	0.977	0.419568	0.0131631	0.00212523	-0.490915	-0.0150777
UBE3D	chr9	0.838333	0.935774	0.858369	0.936535	0.64431	-0.449265	-0.29885	0.280354	-0.145233	-0.144208
UFL1	chr9	0.941549	0.957404	1	0.215549	0.610352	0.198756	-0.295473	-0.0052578	-0.756012	-0.213804
ULBP21	chr9	1	0.79044	0.519401	1	0.29634	0	-1.4351	-1.13967	0.00501337	-0.862295
ULBP3	chr9	0.682556	0.434576	0.824318	0.89307	0.222037	-2.40565	-3.89222	-0.815661	-0.824903	-1.86144
UNC93A	chr9	0.70271	0.79044	0.974147	0.640963	0.529185	-1.05558	-0.93684	-0.132882	1.55569	-0.34566
USP45	chr9	1	0.79044	1	0.357931	0.336655	0.0674947	-1.00969	0.0926409	-0.952371	-0.443396
UST	chr9	1	0.924301	0.266362	0.712064	0.596702	0.100427	-0.329958	-0.9098	0.323943	-0.200181
VIP	chr9	0.805178	1	1	0.387744	0.195343	1.41118	0	0	1.51797	1.31934
VNN1	chr9	0.908106	0.75497	0.917718	0.643123	0.246738	-0.339959	-0.920811	-0.309964	-0.541945	-0.528866
VNN2	chr9	1	0.79044	0.134943	0.984791	0.54908	0.0713243	0.543297	-1.83704	-0.0923227	-0.290526
VTA1	chr9	1	1	0.807188	0.611571	0.561903	0.0207723	0.01663	-0.349723	-0.309083	-0.155428
WASF1	chr9	1	0.833125	0.719793	0.1423	0.91125	0.0980655	0.610792	0.880684	-0.836259	0.0644675
WTAP	chr9	1	0.957045	0.94565	0.461435	0.984748	0.0991048	0.157473	0.156444	-0.386082	0.0058699
ZBTB2	chr9	1	1	0.378126	0.968797	0.629333	-0.0136372	0.0519864	-0.687903	0.0897136	-0.141958
ZBTB24	chr9	0.805178	0.79044	0.693801	0.559109	0.0830083	-0.382061	-0.527229	-0.561812	-0.443029	-0.477285
ZC2HC1B	chr9	1	0.477398	0.704897	0.471537	0.0283886	-0.175005	-1.57601	-0.772178	-1.08004	-0.901473
ZDHHC14	chr9	0.960662	1	0.820531	0.965424	0.669961	-0.257667	-0.0288577	-0.357835	0.0705717	-0.138911
ZNF292	chr9	1	0.79044	0.827954	0.475481	0.227397	-0.106071	-0.72772	-0.335653	-0.522635	-0.422928
ZUFSP	chr9	0.954531	1	0.763395	0.394405	0.436733	0.190603	-0.0220015	-0.390173	-0.630687	-0.212383
AADAT	chr8	1	0.966759	1	0.521171	0.747488	-0.118961	0.180964	-0.0443274	-0.440501	-0.105981
AAED1	chr8	0.952249	1	1	0.685943	0.595164	-0.251045	-0.0587792	-0.11698	-0.340887	-0.192824
ABCA1	chr8	0.706136	0.750772	0.781064	0.35492	0.390467	0.610808	-1.29461	-0.357077	-0.906471	-0.491863
ACER2	chr8	0.820834	0.647046	0.52091	0.817126	0.0791074	-0.776331	-1.63192	-1.08322	-0.358601	-0.937168
ACO1	chr8	1	1	0.687707	1	0.79886	-0.0704772	-0.051454	0.363263	0.0045563	0.0598181
ACTL7A	chr8	0.987871	0.728888	1	0.86966	0.805073	-0.532716	-1.49371	0.215324	0.472773	-0.239982
ACTL7B	chr8	0.611534	0.948396	1	0.820144	0.645689	2.43777	-0.51136	0	0.787084	0.511434
ADAMDEC1	chr8	0.388918	1	0.525449	0.963599	0.409625	-1.45814	-0.0111005	2.21541	-0.202804	-0.564869
ADI1	chr8	0.805178	0.850938	0.616038	0.810804	0.828688	-0.34104	0.329945	0.416866	-0.16878	0.0570155
ADRA1A	chr8	1	1	0.768736	0.961036	0.898563	0.0438339	-0.119354	0.866828	-0.301582	0.0818256
AK3	chr8	1	1	1	0.311353	0.502967	-0.0317427	-0.00752061	-0.0946858	-0.670324	-0.199993
AKAP2	chr8	0.985801	0.964212	1	0.747173	0.653647	-0.16646	-0.184468	0.0561211	-0.261994	-0.139205
ALAD	chr8	0.602755	1	0.545618	0.852039	0.893278	-0.669048	0.00326356	0.614667	-0.141366	-0.0517219
ALDH1A1	chr8	0.747872	0.909722	1	0.631941	0.390308	-0.520406	-0.338328	0.0941861	-0.386957	-0.288543
ALDOB	chr8	1	0.96287	1	0.967985	0.898563	0.0182145	-0.262479	-0.123877	0.110464	-0.051872
ALG2	chr8	1	0.99816	0.856833	0.699235	0.932577	0.00469448	0.105107	0.304408	-0.26351	0.0312394
ALLC	chr8	0.805178	1	1	0.970084	0.55192	-1.14418	0	0	-0.353276	-0.696518
AMBP	chr8	0.896362	1	1	0.972767	0.872777	-0.30199	-0.210305	-0.0580758	0.149548	-0.111226
ANP32B	chr8	0.988906	0.996868	0.849267	0.845486	0.552619	-0.149887	-0.103492	-0.347276	-0.19136	-0.197882
ANXA1	chr8	1	0.972182	0.377833	0.973931	0.541919	0.00884472	0.141962	-0.937048	-0.0623811	-0.206742
ANXA10	chr8	1	1	0.728164	0.839158	0.91125	0	0	1.39262	-0.949109	0.200972
APBA1	chr8	0.689344	0.79044	0.483954	0.830413	0.116198	-1.20685	-1.01607	-0.847098	-0.257034	-0.819791
APTX	chr8	0.85254	0.918926	0.78416	0.877743	0.28589	-0.313501	-0.291646	-0.469338	-0.17925	-0.306153
AQP3	chr8	0.776857	0.622347	1	0.802417	0.994344	0.776524	-0.969782	0.0582029	0.593882	-0.00747129
AQP7	chr8	0.713463	1	0.954472	0.580372	0.363416	1.44657	0.0295393	0.169875	1.37835	0.330716
ARHGEF39	chr8	0.754842	0.79044	0.603923	0.948271	0.0962808	-0.82718	-0.714029	-1.08623	-0.105935	-0.642741
ASPN	chr8	0.805178	0.98015	0.568119	0.827369	0.962078	0.398874	0.160607	-0.983835	0.271293	-0.0314982
ATP6V1B2	chr8	0.949313	0.954822	1	0.630692	0.352044	-0.170068	-0.158168	-0.0583881	-0.282728	-0.168204
ATP6V1G1	chr8	1	0.79044	0.90737	0.99459	0.550721	-0.107678	0.417217	0.201024	0.0336281	0.136208
AUH	chr8	0.805178	0.98945	0.981836	0.777735	0.744411	-0.305586	0.10288	0.13408	-0.241435	-0.0811223
B4GALT1	chr8	0.510438	1	0.590787	0.946828	0.881946	0.790415	0.107491	-0.483599	-0.0986868	0.0800635
BAG1	chr8	0.971467	0.842788	0.686723	0.892391	0.312717	0.151712	0.307497	0.389448	-0.113743	0.183527
BICD2	chr8	0.903539	1	1	0.65235	0.509071	-0.212743	0.0161081	-0.0456406	-0.292173	-0.132133
BIN3	chr8	1	0.75552	0.735807	0.972941	0.411316	0.125908	-0.554265	-0.400795	-0.0616936	-0.218889
BLK	chr8	0.640388	0.892876	1	0.439664	0.211283	-0.935185	-0.642734	0.266023	-1.56229	-0.782674
BNIP3L	chr8	0.777177	0.79044	0.508964	0.63678	0.440362	-0.450628	0.51598	-0.837095	-0.314978	-0.269668
BSPRY	chr8	0.311146	0.79044	0.978619	0.941969	0.583385	1.58645	-1.05722	-0.45826	-0.102119	0.328412
C5	chr8	0.933971	0.759854	0.787213	1	0.492304	0.247594	-0.990448	-0.639959	-0.0104044	-0.286535
C8H4orf27	chr8	0.988906	0.949313	1	0.790789	0.928512	0.16126	0.210226	-0.0146184	-0.212925	0.0351813
C8H9orf123	chr8	0.813691	0.957045	1	0.892245	0.59217	-0.354364	-0.245301	0.0385244	-0.168344	-0.182074
C8H9orf135	chr8	1	0.657631	0.73908	1	0.805073	0.129094	-2.30926	1.31154	-0.0595949	-0.222202
C8H9orf152	chr8	0.891973	0.641513	1	0.641335	0.792783	-0.232123	1.58079	-0.292575	-0.993477	-0.141472
C8H9orf156	chr8	0.86467	0.966759	0.718507	0.704877	0.740186	-0.308423	-0.174115	0.404403	-0.27421	-0.0868353
C8H9orf24	chr8	0.904978	0.536408	0.795771	0.853604	0.127633	-1.02715	-1.91705	-0.790312	-0.360862	-0.983147
C8H9orf3	chr8	0.392728	0.79044	0.659184	0.970955	0.572385	-0.749354	-0.451068	0.462681	0.0633658	-0.16639
C8H9orf43	chr8	0.825587	0.354512	0.974703	0.136534	0.00389623	-0.636863	-1.73479	-0.280172	-1.2795	-1.06182
C8H9orf64	chr8	1	0.991495	0.998771	0.963599	0.982393	0.0955281	-0.113679	0.131802	-0.0735233	0.00776535
C8H9orf72	chr8	0.60386	0.851508	1	0.680524	0.206567	-0.537835	-0.34505	0.0541128	-0.292099	-0.280247
C8H9orf85	chr8	1	1	0.789899	0.786203	0.97385	0.0815541	-0.107941	0.569707	-0.411524	0.0202936
C8H9orf89	chr8	0.979667	0.70415	1	1	0.390725	-0.163713	-0.80886	-0.0964235	0.00949413	-0.266628
C8H9orf91	chr8	0.887031	0.834158	0.728164	0.444282	0.891468	-0.333186	-0.401767	0.465977	0.520136	0.0540633
CAAP1	chr8	0.849541	0.993393	0.982663	0.680914	0.997744	0.296786	-0.158178	0.147947	-0.267966	0.00144324
CBR4	chr8	0.976506	0.948888	0.704186	0.617418	0.259288	-0.154608	-0.174783	-0.513131	-0.297184	-0.284319
CCDC107	chr8	0.765457	0.845009	0.987927	1	0.410116	-0.47487	-0.451183	-0.147661	-0.00613976	-0.271693
CCDC25	chr8	0.851036	1	1	0.517726	0.903921	0.276832	-0.0440924	0.0221902	-0.429333	-0.043758
CCIN	chr8	1	0.955748	0.728164	0.613084	0.271225	0	-0.346691	-1.01834	-1.00872	-0.776001
CCL19	chr8	0.924336	0.886301	0.880824	0.658035	0.777815	-0.353539	-0.601494	-0.447077	0.717638	-0.183224
CCL21	chr8	0.805178	0.421086	0.490145	0.213862	0.528899	-0.820737	-2.03494	-1.02609	3.01471	-0.566852
CCL27	chr8	0.599137	1	1	0.955734	0.581992	-1.16803	0.071693	0.086482	-0.0863311	-0.219376
CD274	chr8	0.951641	0.86379	0.520885	0.387744	0.0791074	-0.382441	-0.609946	-1.05635	-1.07433	-0.766914
CDC14B	chr8	0.997098	0.783771	0.775984	0.605261	0.225937	-0.194505	-0.975031	-0.385964	-0.418178	-0.48961
CDC26	chr8	0.845916	0.850938	0.274154	0.786834	0.55192	-0.299107	0.365569	0.856551	-0.237592	0.164903
CDC37L1	chr8	0.805178	0.993393	1	0.436423	0.839101	0.402124	-0.111247	-0.0602344	-0.512605	-0.0710884
CDC42BPA	chr8	1	0.720915	0.94902	0.507781	0.308162	0.0822004	-1.00513	-0.158729	-0.539009	-0.404554
CDC42EP3	chr8	0.847065	0.804267	1	0.92213	0.962444	-0.354785	0.509797	0.00847235	-0.114794	0.0201041
CDCA2	chr8	0.947566	0.911339	1	0.86683	0.82896	-0.214753	0.385739	-0.023921	0.401271	0.0952935
CDK20	chr8	0.595622	0.79044	0.718507	0.989844	0.0811031	-0.620019	-0.465901	-0.418195	0.0396241	-0.360124
CDK5RAP2	chr8	1	0.720915	0.970423	1	0.604893	-0.119312	-0.567612	0.122641	-0.0180922	-0.145929
CDKN2B	chr8	0.805178	0.945235	0.84212	0.945434	0.533613	-0.598484	-0.23733	-0.457674	0.161384	-0.264806
CENPP	chr8	1	0.96141	0.942119	0.71577	0.938551	0.163834	0.240471	0.23786	-0.447702	0.0388741
CEP44	chr8	1	0.938183	0.86661	0.658037	0.312803	-0.0933747	-0.231714	-0.296117	-0.388307	-0.255285
CHMP5	chr8	0.993252	1	0.973635	0.712064	0.600027	-0.119181	-0.00792371	-0.149073	-0.229407	-0.125963
CHMP7	chr8	1	0.911339	0.728164	0.863842	0.921303	9.97651e-05	-0.335491	0.331273	-0.137758	-0.0360863
CHRNA2	chr8	0.610444	1	1	0.840189	0.795264	-1.87195	0	0	0.481033	-0.282859
CKS2	chr8	0.805178	0.914053	1	0.806311	0.308023	0.556485	0.327138	0.0405057	0.314924	0.321925
CLCN3	chr8	0.93175	0.900741	0.998766	0.933105	0.802188	0.229767	-0.41056	-0.110932	-0.102211	-0.0960861
CLTA	chr8	1	0.98511	1	1	0.863889	0.0337369	0.113243	0.010302	0.0248494	0.0458663
CLU	chr8	1	0.698785	0.965519	0.741239	0.413485	-0.0296594	0.774876	-0.139372	0.254558	0.21424
CNTLN	chr8	1	0.79044	0.614545	0.629228	0.276967	0.111323	-0.53184	-0.68896	-0.423959	-0.38252
CNTNAP3	chr8	1	0.999045	0.916366	0.787793	0.609592	-0.0076599	-0.152542	-0.510836	-0.397282	-0.299201
COL15A1	chr8	0.715658	0.919154	0.78498	0.497806	0.704533	-0.868132	-0.256321	-0.355019	0.77584	-0.173883
COL27A1	chr8	0.00117562	0.221296	0.443458	0.541094	0.000239838	-2.25506	-1.70674	-0.930122	-0.761469	-1.41828
COLEC11	chr8	0.850473	0.955284	0.483252	0.738334	0.973534	-0.312238	0.520963	-2.51347	0.802659	-0.0293134
CORO2A	chr8	0.631973	0.79044	0.289209	0.423169	0.0148314	-0.919235	-0.610519	-1.607	-0.594186	-0.891964
CREB3	chr8	0.651354	0.79044	1	0.962179	0.169076	-0.504185	-0.445594	-0.00800905	-0.0629645	-0.257634
CTNNAL1	chr8	0.805926	0.948888	0.852692	0.88466	0.958207	-0.399894	0.188452	0.257826	-0.138813	-0.0209594
CTSB	chr8	0.840897	0.977273	0.488725	0.959391	0.488207	-0.306358	0.13805	-0.520687	0.0692945	-0.154323
CTSL1	chr8	0.974561	0.641513	0.242535	0.439821	0.0103495	-0.434427	-1.19295	-1.73833	-1.42235	-1.24782
CYLC2	chr8	1	0.902999	0.180515	1	0.800591	0.00124017	1.05276	-5.35363	0	-0.690566
DAPK1	chr8	0.805178	0.88162	0.198374	0.636531	0.116893	-0.573213	-0.520282	-1.03657	-0.336659	-0.611565
DBC1	chr8	1	0.99816	0.803029	0.868391	0.892215	0.144487	0.178556	-0.719153	0.146703	0.0755955
DCAF12	chr8	1	0.982475	0.965519	0.99926	0.960591	0.0843168	-0.123782	0.129564	-0.0253096	0.015462
DCTN3	chr8	0.987811	0.977323	0.966081	0.945694	0.982273	-0.167207	-0.138985	0.165428	0.0990141	-0.0100394
DIRAS2	chr8	0.952249	0.738689	0.616038	0.616183	0.285066	0.520365	-1.60636	-1.43091	-0.542062	-0.682786
DMRT1	chr8	0.900164	0.79044	0.466734	0.303755	0.603332	-0.7687	-1.14466	-2.56716	3.46971	-0.588846
DMRT2	chr8	1	0.867376	0.0618031	0.559109	0.202848	0.287945	-0.339135	-1.46375	1.71958	-0.572587
DMRTA1	chr8	0.795875	0.935986	0.970307	0.0721459	0.0412215	-1.40104	0.711325	-0.549553	-1.46115	-1.23012
DNAI1	chr8	0.613817	0.990634	0.486288	0.594485	0.693569	2.44475	0.155152	-1.42178	-0.493438	-0.212698
DNAJA1	chr8	0.395561	0.924327	0.312402	0.985928	0.400657	0.847027	-0.385612	1.09741	-0.0581338	0.373703
DNAJB5	chr8	0.705172	0.922814	0.915851	0.7493	0.869449	-0.693251	-0.349704	0.324068	0.305625	-0.086636
DNAJC25	chr8	1	1	1	0.978578	0.99371	0.0926747	-0.0297584	0.0124177	-0.0959474	-0.00384702
DOCK8	chr8	0.998669	1	0.571688	0.375272	0.416641	0.185253	-0.115812	-0.654093	-0.728478	-0.326442
DOK2	chr8	0.805178	0.848139	0.408111	0.993074	0.180321	-0.605636	-0.527436	-1.22415	-0.0793975	-0.587312
DPYSL2	chr8	0.891973	0.894513	0.97437	0.878122	0.907087	-0.297925	0.364352	-0.125236	-0.131017	-0.0473828
ECM2	chr8	0.987871	0.79044	0.628451	0.98221	0.941643	-0.188769	0.774586	-0.697358	-0.0866989	-0.0512162
ELP3	chr8	1	0.952523	0.7021	0.683068	0.79886	-0.00454774	0.173869	0.374381	-0.266836	0.0680885
ENHO	chr8	1	0.720915	0.764034	0.733337	0.562005	-0.090205	1.1842	-0.416304	0.363197	0.300487
ENTPD4	chr8	0.987871	0.816897	0.719793	0.524961	0.314651	0.127427	-0.747668	-0.444319	-0.487996	-0.386253
EPHX2	chr8	0.890889	0.7754	0.107463	0.533767	0.016323	-0.311916	-0.531979	-1.81373	-0.487227	-0.709473
ERP44	chr8	0.84463	0.934742	0.862855	0.547393	0.967007	0.339082	0.206499	-0.283961	-0.33185	-0.0162404
ESCO2	chr8	1	1	0.92643	0.394103	0.437866	0.0520373	-0.0187524	-0.392173	-1.01981	-0.353967
EXOSC3	chr8	0.900087	0.883732	0.925696	0.791359	0.77686	0.238839	-0.335403	0.206064	0.237444	0.0856107
EXTL3	chr8	0.817173	0.887142	0.608278	0.797882	0.626355	0.397305	-0.47799	-0.490995	-0.20843	-0.196718
FAM108B1	chr8	0.950958	0.921238	1	0.991721	0.701745	0.223761	0.262318	-0.00745737	-0.0499249	0.106615
FAM120A	chr8	0.997098	0.987339	1	0.63678	0.8625	0.128029	-0.126662	0.0823617	-0.303862	-0.0551108
FAM122A	chr8	1	0.934742	1	0.697506	0.634482	0.00561814	-0.215076	0.0123795	-0.272269	-0.11924
FAM154A	chr8	0.974561	0.948888	0.925519	0.524961	0.356298	-0.603404	-0.455403	-0.546486	-1.11192	-0.734132
FAM166B	chr8	0.805178	0.793747	0.600035	0.92213	0.990954	-0.94009	-0.653736	0.958203	0.126304	0.0101156
FAM167A	chr8	0.70271	0.932442	0.388305	0.946828	0.419657	-0.752748	0.480738	-2.8444	-0.224639	-0.441153
FAM206A	chr8	0.805178	1	0.692013	0.712064	0.247628	-0.364476	0.0749752	-0.468363	-0.262035	-0.250868
FAM214B	chr8	0.312075	0.737837	0.39557	1	0.0266663	-0.933886	-0.601089	-0.71659	-0.0123681	-0.563376
FANCC	chr8	0.93523	0.87442	0.684881	0.78605	0.193699	-0.26855	-0.348954	-0.645532	-0.222592	-0.361494
FANCG	chr8	0.720856	0.536408	0.966238	0.853984	0.0993663	-0.583799	-0.882047	-0.148973	-0.169568	-0.445667
FBP1	chr8	0.805178	0.607977	0.260883	0.899362	0.975222	0.447215	0.711558	-1.56296	0.141141	0.0191802
FBP2	chr8	0.308641	0.788039	0.985106	0.157144	0.390467	-1.59047	-0.95222	-0.149606	4.17134	-0.503212
FBXO10	chr8	0.982951	0.394047	0.981148	0.37825	0.670615	0.255457	-1.25092	-0.173692	0.514902	-0.173507
FBXO16	chr8	0.998808	0.968953	0.325102	0.434187	0.424242	0.283547	-0.336452	-3.07965	-0.753332	-0.447703
FBXO8	chr8	0.974561	1	0.917718	0.733337	0.821131	0.140096	0.0614602	-0.221445	-0.212085	-0.0558235
FBXW12	chr8	0.486932	0.600378	0.631836	0.921603	0.0312589	-0.771063	-0.842786	-0.613218	-0.115205	-0.584595
FBXW2	chr8	0.979667	0.753397	1	0.895665	0.384104	-0.15415	-0.63836	0.0185728	-0.136689	-0.228976
FDFT1	chr8	0.917726	0.924301	0.665668	0.998232	0.953046	0.375052	0.235877	-0.527426	0.030132	0.0301122
FGD3	chr8	1	0.79044	0.619808	0.804867	0.569229	-0.00829288	-0.62855	-0.803073	0.378147	-0.240799
FREM1	chr8	0.805178	0.79044	0.536078	0.143341	0.810092	1.21169	1.09622	1.21217	-2.08965	0.230255
FRMD3	chr8	0.968134	0.838872	0.643303	0.933105	0.837313	0.358719	-0.687801	0.513587	0.233995	0.113163
FSD1L	chr8	0.686391	0.720915	0.914545	0.309131	0.113643	-1.22732	-1.48216	0.235002	-0.995447	-0.826791
FXN	chr8	1	0.932411	0.902632	1	0.944727	0.118753	0.224113	-0.221962	-0.0241647	0.0237372
FZD3	chr8	1	0.743015	0.728164	0.69264	0.669141	0.0853427	-0.793462	0.555026	-0.314042	-0.143355
GADD45G	chr8	0.616586	1	1	0.927645	0.610972	1.25873	0.029551	-0.174456	0.150934	0.310382
GALNTL6	chr8	1	0.940013	0.728164	0.826017	0.991724	0	-0.6689	-1.35212	0.83705	-0.0190527
GALT	chr8	0.430838	0.93792	0.728164	0.809744	0.135344	-0.925757	-0.27411	-0.49857	-0.199792	-0.472933
GATA4	chr8	0.730732	1	1	1	0.500458	-0.492169	0.046516	0.183039	0	-0.424841
GCNT1	chr8	1	1	0.712274	0.741682	0.927781	0.150489	-0.0789412	0.400644	-0.325087	0.0384527
GDA	chr8	0.982951	1	0.183148	0.0561899	0.0716417	-0.177534	0.0733012	-1.36348	-1.59469	-0.75495
GFRA2	chr8	0.511564	0.900741	1	0.856257	0.42583	-1.11818	-0.408488	-0.0301236	0.194957	-0.35939
GKAP1	chr8	0.963127	0.985829	1	0.712064	0.95319	0.203691	-0.115882	0.0666706	-0.251725	-0.0236847
GLDC	chr8	1	0.607782	0.455005	0.00101233	0.00497203	0.132525	-1.01828	-1.21897	-1.74943	-0.925643
GLIPR2	chr8	1	0.641513	1	0.990061	0.492017	0.0153594	0.758258	-0.0461464	0.0503665	0.206665
GNA14	chr8	0.777177	1	0.932738	0.923579	0.50262	-0.568807	-0.0943506	-0.318993	-0.155668	-0.290572
GNAQ	chr8	0.805178	0.79044	1	0.576614	0.605372	0.377551	-1.13149	-0.017006	-0.436069	-0.299804
GNE	chr8	1	0.917468	0.389286	0.537854	0.133632	-0.0186198	-0.254678	-0.658799	-0.351705	-0.317553
GNRH1	chr8	1	0.960564	1	0.721119	0.568817	-0.335307	-0.343688	-0.0590257	-0.921873	-0.454473
GOLM1	chr8	0.971686	0.968808	0.836415	0.918668	0.935041	0.234089	-0.243286	-0.306901	0.135493	-0.0469874
GRHPR	chr8	0.533435	0.753053	1	0.983148	0.950053	-0.714235	0.688393	0.0875979	0.0512845	0.0288367
GRIN3A	chr8	0.4678	0.831883	0.654057	1	0.51849	-1.61448	0.462292	-0.771374	-0.0213688	-0.357338
GSN	chr8	0.805178	1	0.21017	0.96117	0.266614	-0.436473	-0.0314016	-1.25598	0.0862894	-0.405239
GULO	chr8	0.805178	0.563779	0.398313	0.979286	0.0947421	-0.357511	-1.12843	-1.93745	0.115185	-0.675344
HABP4	chr8	1	0.989262	0.638655	0.820669	0.790838	-0.052837	0.107241	0.419437	-0.166662	0.0772352
HDHD3	chr8	0.777177	0.997929	0.610529	0.993701	0.963099	-0.520874	-0.120669	0.528467	0.0439665	-0.0220076
HEMGN	chr8	0.642041	0.47507	1	0.620645	0.631536	1.51114	-2.01458	-0.316794	-1.3631	-0.46025
HIATL1	chr8	0.941549	0.934088	0.329765	0.855614	0.149154	-0.195003	-0.219423	-0.823679	-0.151769	-0.342588
HINT2	chr8	0.78021	0.809627	0.517013	0.976094	0.572385	-0.360038	0.591156	0.696961	-0.0736959	0.209648
HMBOX1	chr8	1	0.816897	0.661558	0.38946	0.23474	0.119273	-0.731886	-0.408639	-0.821722	-0.462513
HMGB2	chr8	0.805178	0.831718	0.484597	1	0.136076	-0.532578	-0.467308	-0.7838	0.0132831	-0.439346
HNRNPK	chr8	1	0.968624	1	0.731934	0.927261	0.0963159	0.168509	0.0653285	-0.213356	0.0292036
HPGD	chr8	0.98397	0.79044	0.586805	0.967974	0.894104	0.182209	0.51526	-0.866948	-0.211867	-0.0871525
HR	chr8	1	1	0.842016	0.871281	0.77318	-0.0142868	-0.0956955	0.281202	0.158342	0.100664
HSD17B3	chr8	0.43262	0.653842	0.488421	0.642837	0.0180689	-1.60755	-1.58668	-2.4501	-1.38873	-1.62307
HSDL2	chr8	0.857426	0.980061	1	0.449042	0.481475	-0.314642	-0.146974	-0.0107138	-0.464877	-0.234223
IARS	chr8	0.949313	0.850938	0.748299	0.511283	0.802116	0.192975	-0.367469	0.2886	-0.400533	-0.0721199
IFN-TAU	chr8	1	1	1	0.211827	0.066629	0	0	0	-3.59354	-1.8006
IFN-tau-c1	chr8	0.70271	0.79044	1	0.496839	0.5018	2.14515	-1.34357	0	-1.29499	-0.712533
IFNAA	chr8	0.805178	1	1	0.903437	0.656902	-1.41027	0	0	-0.531637	-0.561876
IFNAC	chr8	1	0.79044	1	0.784894	0.878228	0	1.37405	0	-0.947618	-0.257502
IFNAG	chr8	1	0.86379	0.728164	0.812458	0.511765	0	-1.04834	-1.35212	-1.01579	-0.916472
IFNAH	chr8	0.70271	1	1	0.35959	0.11237	-2.10884	0	0	-3.07887	-1.70529
IFNB1	chr8	1	1	0.712274	1	0.903027	-0.0143201	0.046516	1.47567	0.00274314	0.161433
IFNB3	chr8	0.709142	0.940188	1	1	0.845505	2.01987	-0.664544	0	0	0.275381
IFNK	chr8	0.500435	0.641513	1	0.71713	0.806576	2.83429	-2.53184	0	1.22805	0.346662
IFNT2	chr8	1	0.79044	1	0.417231	0.180581	0	-1.34453	0	-2.53122	-1.56665
IFT74	chr8	1	0.865321	0.643509	0.333406	0.148424	-0.148654	-0.376392	-0.612739	-0.799222	-0.485485
IGFBPL1	chr8	1	1	1	0.672802	0.529185	0	0	0	1.2309	0.792336
IL11RA	chr8	0.952684	0.879531	1	0.967985	0.697174	-0.217221	-0.349862	0.0781422	0.0605737	-0.105319
IL33	chr8	0.642041	0.860658	0.250818	0.936379	0.228915	-0.838298	-0.415057	-1.39386	0.227895	-0.604778
INFAF	chr8	1	1	0.728164	0.658037	0.404571	0	0	-1.28923	-0.983374	-0.880784
INIP	chr8	1	0.991049	0.898676	0.506318	0.477452	0.0150849	-0.142578	-0.261887	-0.470473	-0.215599
INSL6	chr8	1	0.875519	0.913206	1	0.922752	0.0416052	0.466143	-0.35816	-0.0490492	0.0556462
INTS9	chr8	0.941549	0.843234	0.925987	0.782354	0.506391	-0.203929	-0.352584	0.177181	-0.189768	-0.145467
INVS	chr8	1	0.985829	0.93649	0.70845	0.498027	-0.08508	-0.112988	-0.189588	-0.247595	-0.158303
ISCA1	chr8	1	1	0.938153	0.854596	0.701462	0.0102709	-0.0371997	-0.188404	-0.13693	-0.0884674
IZUMO3	chr8	1	0.79044	1	1	0.529185	0	-1.37651	0	0	-0.46066
KCTD9	chr8	0.920658	0.99816	0.968923	0.407607	0.368826	-0.238784	-0.101883	-0.172381	-0.561207	-0.268228
KIAA0020	chr8	0.690358	1	0.785098	0.538389	0.701892	0.539189	-0.00876632	0.284268	-0.400609	0.101891
KIAA1797	chr8	1	0.96344	0.607368	0.357931	0.751395	-0.0816739	-0.162159	0.412548	-0.498744	-0.0869882
KIAA1967	chr8	0.909381	0.562883	0.980004	1	0.205535	-0.254954	-0.837005	-0.113424	-0.0276114	-0.307406
KIF24	chr8	0.805178	0.645909	0.308426	0.933105	0.0205441	-0.647017	-0.95348	-1.32791	-0.118137	-0.720098
KIF27	chr8	1	0.768863	0.487682	0.658037	0.213962	0.145182	-0.650194	-0.805493	-0.414227	-0.433841
KLF4	chr8	0.955758	1	0.925696	0.874149	0.569276	-0.269204	-0.0314452	-0.227551	-0.2408	-0.189586
KLF9	chr8	0.940065	0.913559	0.195388	0.94807	0.549041	0.272733	-0.475071	-0.796776	-0.126217	-0.281657
KLHL9	chr8	1	1	0.994506	0.5163	0.541044	-0.0772983	-0.0953773	-0.117445	-0.421984	-0.180218
LOC100140121	chr8	0.613817	0.879531	0.935623	1	0.294926	-1.63263	-0.481933	-0.453662	0.0397397	-0.530625
LOC100616098	chr8	1	1	0.989329	1	0.972166	0.147116	-0.0154716	-0.25172	0.0247643	-0.0234729
LOC534155	chr8	1	0.948888	0.985258	0.849639	0.989019	0.0724704	0.201117	-0.125955	-0.183174	-0.00476546
LOC539818	chr8	1	0.964544	0.728164	1	0.739058	-0.0666956	-0.492825	-1.29341	0	-0.444764
LOC615521	chr8	1	1	0.728164	1	0.55781	0	0	-1.29341	0	-0.407271
LOXL2	chr8	0.894266	0.934786	0.316768	0.564829	0.510931	-0.437289	-0.244541	-0.979111	0.899163	-0.2923
LPAR1	chr8	1	0.914053	0.364958	0.820669	0.995513	0.0248037	0.398167	-0.705982	0.258014	-0.00354672
LPL	chr8	1	0.735029	0.670229	0.914826	0.3175	-0.0680453	0.615138	0.676351	0.200344	0.36413
LPPR1	chr8	0.805178	0.870611	0.748299	0.915177	0.921384	1.34617	1.03898	-0.892176	0.187175	0.083923
LRRC19	chr8	1	0.720915	0.599428	1	0.78382	-0.0580462	-2.01897	-2.00817	0.010231	-0.190755
LURAP1L	chr8	0.95135	1	0.771901	0.35959	0.65341	0.333435	0.0846879	-0.513845	-0.722314	-0.190875
LZTS1	chr8	0.51521	0.932442	0.854629	0.547949	0.581646	-1.28411	-0.376055	-0.353621	0.630907	-0.263142
MCART1	chr8	0.974561	0.986127	0.846287	0.5163	0.708656	0.160287	0.124243	-0.296505	-0.431244	-0.110697
MELK	chr8	0.845916	1	0.230592	0.92452	0.848475	0.753928	0.0680678	-2.40848	0.269021	-0.135896
MFAP3L	chr8	0.662428	0.852467	0.961262	0.689506	0.207671	-1.36195	-0.746258	-0.324169	-0.471354	-0.674352
MGC134066	chr8	1	0.968595	0.842811	0.933105	0.822216	0	0.288228	-0.65648	-0.186715	-0.150309
MGC157266	chr8	0.437512	0.480895	0.924128	0.759464	0.0117938	-0.81698	-1.80305	-0.55841	-1.03713	-1.05621
MIR101	chr8	1	1	1	1	0.898248	0.385067	0	0	0	0.189081
MIR124A-1	chr8	1	0.79044	1	1	0.530076	0	1.37405	0	0	0.436031
MIR204	chr8	0.805178	0.954333	0.712274	0.658037	0.797948	-1.39872	-0.474549	1.47567	1.7161	0.396982
MIR23B	chr8	0.805178	0.861452	0.991048	0.712064	0.751213	-1.37359	-1.05912	-0.414138	1.32732	-0.410364
MIR24-1	chr8	1	0.942674	0.728164	0.913866	0.975222	-0.0714427	-0.414891	0.920698	-0.508457	0.0429788
MIR2404-2	chr8	1	0.720915	1	0.887658	0.369824	-0.0615684	-0.807939	0.0973874	-0.20491	-0.27953
MIR2466	chr8	1	0.720915	0.728164	0.998998	0.924969	0.00892541	-2.08373	0.906019	-0.151708	0.192393
MIR2467	chr8	0.754468	0.79044	1	0.602116	0.576711	1.79661	-1.37827	0	1.85324	0.752597
MIR2468	chr8	1	1	1	0.997908	0.965485	0	0	0	-0.172635	-0.056713
MIR2470	chr8	1	1	1	0.71424	0.565387	0	0	0	1.2769	0.397606
MIR2472	chr8	0.706986	1	1	1	0.388037	2.03517	0	0	0	0.725706
MIR2473	chr8	0.805178	1	0.718507	1	0.356337	1.32629	0	1.39539	0	0.772384
MIR2474	chr8	0.987871	1	1	1	0.865712	0.584647	0	0	0	0.214331
MIR2475	chr8	0.805178	1	0.326519	0.993735	0.2948	1.39082	0.202898	1.91574	0.174187	0.965647
MIR27B	chr8	0.852685	0.802306	0.9664	0.910636	0.634482	-1.19675	-1.12591	0.409934	-0.586433	-0.486575
MIR32	chr8	1	1	0.874027	0.849576	0.991986	0	0	0.943669	-0.900777	0.0327748
MIR320-1	chr8	1	1	1	0.658037	0.49361	0	0	0	-1.49884	-0.505832
MIR455	chr8	0.805178	0.79044	1	1	0.356176	-1.37359	-1.36113	0	0	-0.794508
MIR491	chr8	0.976619	1	1	0.387744	0.390467	0.680262	0	0	-2.17368	-1.01114
MIR7-2	chr8	0.995704	0.879531	0.728164	0.658037	0.217698	-0.246462	-0.628512	-0.847103	-0.624512	-0.585439
MIRLET7D	chr8	0.805178	0.673645	0.921583	0.986557	0.369484	-1.37359	-1.3019	-0.525359	0.220114	-0.736023
MIRLET7F-1	chr8	1	1	1	0.71713	0.578263	0	0	0	1.22805	0.366172
MLANA	chr8	0.337137	0.79044	0.918704	0.767835	0.890965	1.85009	-1.37498	-0.690808	-0.858883	0.166333
MLLT3	chr8	0.818361	0.968953	0.314934	0.429363	0.109559	-0.503045	-0.229758	-1.22401	-0.534705	-0.622901
MOB3B	chr8	0.312955	1	0.640966	0.98328	0.189095	1.42054	-0.00936444	0.671339	0.0595029	0.532266
MPDZ	chr8	1	0.643838	0.280621	0.437068	0.0640727	-0.0522648	-1.04875	-0.871477	-0.63493	-0.652192
MRPL50	chr8	1	0.985829	0.759023	1	0.681036	-0.0369254	0.130321	0.358297	0.00884588	0.114761
MSANTD3	chr8	1	1	1	0.818843	0.982436	0.160076	0.0350833	0.0588874	-0.233307	-0.0116822
MSRA	chr8	1	0.79044	0.823234	0.960363	0.825654	-0.0261505	0.424039	-0.248937	0.0698456	0.0536233
MURC	chr8	0.976993	0.979388	0.864303	0.745222	0.957697	0.368232	-0.220789	0.280086	-0.366279	-0.0284616
MUSK	chr8	0.976494	0.791335	0.965072	1	0.53435	-0.661254	-0.963903	-0.193829	-0.0316705	-0.411575
NAA35	chr8	1	0.822781	1	0.459624	0.349952	-0.0517777	-0.417609	0.0726307	-0.488587	-0.224106
NANS	chr8	1	0.868439	0.328593	0.933105	0.439664	0.0233224	0.389099	0.726381	-0.107606	0.252326
NDUFB6	chr8	1	0.822781	1	0.95907	0.653389	0.0877082	0.390634	0.102522	-0.0763036	0.126497
NEF3	chr8	1	1	1	0.990586	0.957697	0	0	0	-0.178876	-0.101753
NEFL	chr8	1	0.970954	0.964121	0.731828	0.595037	-0.315122	-0.460951	-0.612715	-0.223275	-0.254588
NEIL2	chr8	1	0.917232	1	0.977914	0.987328	0.232053	-0.35801	0.120617	0.0756956	0.0105223
NFIB	chr8	0.995103	0.548245	1	1	0.54908	-0.186075	1.39108	0.0310456	-0.0281021	0.292649
NFIL3	chr8	0.378291	0.967988	0.146279	0.517081	0.0493871	0.742202	0.181677	2.0102	0.450665	0.835197
NFX1	chr8	0.689359	0.675924	0.817612	0.553275	0.0158104	-0.518949	-0.596427	-0.239171	-0.36103	-0.43046
NINJ1	chr8	0.644645	0.79044	0.913806	0.933607	0.507321	-0.509446	-0.679346	0.263113	0.126035	-0.216401
NIPSNAP3A	chr8	0.971686	0.815259	0.640966	0.468815	0.0914158	-0.210904	-0.390991	-0.648615	-0.469621	-0.425768
NKX3-1	chr8	0.805178	1	1	0.638524	0.562747	1.39082	0	0	-0.766636	-0.53409
NOL6	chr8	0.745156	0.945235	1	0.770924	0.638473	0.510825	-0.210602	0.131104	0.237947	0.165912
NOL8	chr8	1	0.900741	0.787213	0.534747	0.328898	0.0409787	-0.262136	-0.329363	-0.405784	-0.239241
NPM2	chr8	1	0.641513	0.728164	0.83625	0.692308	0	-1.76027	-1.35212	0.360028	-0.310851
NPR2	chr8	0.958686	0.63239	1	0.764591	0.246933	-0.246432	-0.747484	0.0166823	-0.260215	-0.310242
NTRK2	chr8	1	0.964544	1	0.931341	0.998135	0.0243669	0.225422	-0.0919744	-0.147447	0.00125962
NUDT2	chr8	0.939587	0.911339	0.918638	0.993735	0.921225	-0.32442	0.388945	-0.265968	-0.0475975	-0.0507568
NXNL2	chr8	0.815611	0.79044	0.400755	0.990586	0.288737	-1.04037	-0.991509	-2.73666	-0.0737589	-0.821169
OGN	chr8	0.645561	0.87394	0.400659	0.791664	0.881304	0.625665	0.535742	-1.32684	-0.305534	-0.108324
OMD	chr8	0.805178	0.79044	0.751964	0.813671	0.517273	0.692485	-0.860951	-0.636547	-0.443434	-0.360659
ORM1	chr8	0.965403	1	1	0.580372	0.61752	0.263526	-0.0609969	-0.0767685	0.991337	0.24039
OSTF1	chr8	0.999364	0.79044	0.869066	0.479353	0.869775	0.108641	0.38821	-0.250632	-0.445729	-0.0464344
PALM2	chr8	1	0.720915	0.337012	0.928648	0.892433	0.199925	-1.5843	1.07945	-0.234684	-0.109149
PBK	chr8	0.858977	0.972155	0.333508	0.943627	0.8591	0.993872	0.236373	-1.8636	-0.250181	-0.160203
PDLIM2	chr8	0.784721	0.893911	0.103592	1	0.0823774	-0.527203	-0.406899	-1.60746	0.0392978	-0.586527
PEBP4	chr8	0.817322	0.886464	0.150579	0.931036	0.49933	-1.18834	0.718225	-1.23847	-0.290359	-0.490322
PGM5	chr8	0.999364	0.895446	0.978393	0.52614	0.423014	-0.147424	0.412219	0.111361	0.973706	0.325895
PHF19	chr8	1	0.850938	0.59339	0.867076	0.426117	-0.160042	-0.451655	-0.671977	0.185223	-0.266497
PHYHIP	chr8	0.591461	0.79044	1	0.662064	0.296708	-2.52244	-1.10725	0.254501	-0.371747	-0.548428
PINX1	chr8	0.842116	0.735644	0.332839	0.718506	0.0398574	0.436102	0.717732	1.02021	0.361887	0.632509
PLAA	chr8	1	1	0.927315	0.537854	0.705517	0.0676581	0.0754578	-0.198995	-0.35598	-0.102727
PLGRKT	chr8	1	1	0.883514	0.77155	0.951149	0.0295499	0.0789971	0.223371	-0.23251	0.0228719
PLIN2	chr8	0.930118	0.97208	0.169351	0.825549	0.329369	0.247394	-0.159039	-1.34495	-0.184207	-0.35473
PNMA2	chr8	0.971686	0.979388	0.482915	0.653366	0.429232	-0.262636	0.222758	-1.77083	-0.374444	-0.316395
PNOC	chr8	0.952684	1	1	0.895929	0.992926	-0.723454	0	0	0.334188	-0.00384168
POLE3	chr8	1	0.972182	0.728164	0.942395	0.81131	0.0753901	0.148127	-0.44599	-0.0849157	-0.076417
POLR1E	chr8	0.805178	0.79044	0.877349	0.991972	0.200593	0.399987	0.477942	0.219062	0.040006	0.2855
POLR3D	chr8	0.809359	0.79044	0.276644	0.885143	0.698542	0.301424	-0.46982	0.706666	-0.124551	0.103314
PPAPDC2	chr8	0.805178	0.79044	0.593391	0.790879	0.085253	-0.557042	-0.667466	-1.05276	-0.305229	-0.583138
PPP2R2A	chr8	0.85254	0.97803	0.502685	0.586561	0.494088	0.252168	0.116477	0.53713	-0.317642	0.147522
PPP3CC	chr8	0.974561	0.934742	0.371949	0.748466	0.748942	0.191501	-0.264103	0.691345	-0.271713	0.0925911
PPP3R2	chr8	1	0.850938	0.676169	0.991022	0.490716	-0.0273753	-0.981741	-1.5605	-0.197912	-0.760565
PRPF4	chr8	0.787031	0.720915	0.825533	0.529974	0.0412808	-0.399512	-0.639971	-0.254917	-0.411614	-0.42811
PSAT1	chr8	0.757939	0.393329	0.832743	0.852079	0.32046	-0.506571	1.40295	0.346344	0.250736	0.354445
PSIP1	chr8	1	1	0.571648	0.412948	0.337407	-0.036562	0.0328434	-0.728842	-0.602506	-0.333871
PSMD5	chr8	1	0.917232	0.651417	0.741568	0.595977	0.0267145	0.246431	0.466234	-0.213296	0.130304
PTAR1	chr8	0.805178	0.96287	0.925696	0.620527	0.977627	0.622572	-0.315105	0.226564	-0.601698	-0.0161428
PTCH1	chr8	0.525723	0.839153	0.676169	0.797922	0.15405	-0.90845	-0.711774	-0.453445	-0.279564	-0.583669
PTGR1	chr8	0.805178	0.708406	1	0.00449665	0.929895	-0.363316	-0.781514	-0.0396539	1.49054	0.0502209
PTK2B	chr8	0.805178	0.707751	0.0192691	0.851999	0.0212389	-0.455531	-0.77119	-2.04441	-0.225423	-0.849911
PTPDC1	chr8	0.900682	0.816843	1	0.484331	0.192626	-0.353862	-0.627115	-0.116589	-0.607179	-0.43191
PTPLAD2	chr8	0.85649	0.977925	0.250818	0.486978	0.499102	0.559569	0.163322	-1.6148	-0.621854	-0.361337
PTPN3	chr8	0.954531	0.822781	0.29535	0.559109	0.873143	-0.195304	-0.556428	0.9105	-0.406433	-0.0690835
RAB14	chr8	1	1	1	0.847492	0.834201	-0.101352	0.00573024	0.0629721	-0.14713	-0.0453117
RAD23B	chr8	1	0.850941	0.759023	0.622277	0.875288	0.127407	0.346262	-0.408518	-0.288699	-0.0562447
RASEF	chr8	0.621725	0.720915	0.326519	0.822786	0.699865	-0.894508	-0.956419	1.38227	-0.22114	-0.223027
RCL1	chr8	0.971686	1	0.803029	0.880855	0.505974	-0.268101	-0.0880632	-0.305794	-0.168266	-0.207365
RECK	chr8	1	0.884666	0.480105	1	0.436141	-0.0421677	-0.499339	-0.692512	-0.0275458	-0.319235
REEP4	chr8	0.805178	0.946428	0.652304	0.95907	0.273689	-0.544392	-0.238946	-0.698524	-0.110791	-0.380983
RGP1	chr8	0.529823	0.493945	0.997202	0.701063	0.0353881	-0.564484	-0.859614	-0.105922	-0.253718	-0.446347
RGS3	chr8	0.7898	0.81475	0.728164	0.97943	0.629333	-0.679037	-0.390164	0.426301	-0.0666115	-0.17098
RHOBTB2	chr8	1	1	0.632754	0.725	0.868303	-0.0941729	0.0398246	-0.566154	0.352062	-0.0620454
RMI1	chr8	1	0.996752	1	0.620527	0.947607	0.0816601	0.111772	0.101444	-0.408688	-0.030607
RMRP	chr8	0.909381	0.784161	0.925696	0.946828	0.773567	-0.93378	-1.58583	0.690451	0.398855	-0.430542
RNASEH1	chr8	1	0.83704	1	0.757523	0.574934	0.0837073	-0.376643	-0.0380111	-0.204153	-0.135564
RNF183	chr8	0.487652	0.936097	0.199282	0.777532	0.650718	2.53455	0.490131	-3.62637	0.291007	0.273655
RNF20	chr8	1	0.836115	0.811268	0.739168	0.359343	-0.0374573	-0.440173	-0.291801	-0.25849	-0.257108
RNF38	chr8	0.891973	0.79044	0.483954	0.471374	0.134562	-0.342255	-0.895387	-0.659109	-0.726921	-0.65841
ROR2	chr8	0.130771	0.79044	0.881979	0.959391	0.418254	-3.05001	0.647615	-0.423487	0.139604	-0.533398
RORB	chr8	0.709142	1	0.941295	0.162403	0.404157	2.01987	-0.13024	0.625498	-1.33059	-0.638714
RPP25L	chr8	0.999364	0.79044	0.866638	0.998232	0.648773	-0.141133	-0.654615	0.248402	-0.0361709	-0.146604
RPS7	chr8	1	0.698785	0.803029	0.883057	0.28962	-0.0313959	0.729627	0.297781	0.171617	0.291606
RRAGA	chr8	0.851036	0.981502	0.834849	0.753602	0.505271	-0.288762	0.116532	-0.289795	-0.194599	-0.164201
RUSC2	chr8	0.41199	0.579061	0.728164	0.937645	0.390586	-0.927566	-0.834599	0.463093	0.08528	-0.299734
S1PR3	chr8	0.183608	0.869856	0.941026	0.888625	0.620268	1.10734	-0.412906	-0.212838	0.141599	0.169956
SAP30	chr8	1	0.812566	0.362935	0.558901	0.0906484	-0.105139	-0.486907	-1.06442	-0.518273	-0.529907
SCARA5	chr8	0.836923	1	0.204753	0.885836	0.263959	-0.544489	-0.0558697	-0.982017	-0.195638	-0.44181
SCRG1	chr8	0.978729	0.720915	0.518475	0.968797	0.316278	0.378029	-1.41508	-1.88967	-0.176226	-0.723042
SEC61B	chr8	0.971686	0.679764	0.941295	0.904636	0.862966	-0.210095	0.831282	-0.199161	-0.12985	0.0726057
SEMA4D	chr8	0.815611	0.72125	0.766138	0.904636	0.578356	-0.505408	-0.722979	0.302108	0.14818	-0.183828
SFTPC	chr8	1	1	0.728164	0.723009	0.493289	0	0	-1.28923	-0.987164	-0.818493
SH3GL2	chr8	0.960662	1	0.312402	0.58423	0.154957	-0.434476	-0.0483037	-1.27658	-0.409012	-0.487563
SH3RF1	chr8	0.683696	1	1	0.963817	0.81285	0.616083	-0.0594488	-0.102857	-0.0774106	0.0934089
SHB	chr8	0.561886	0.932442	0.522239	0.45976	0.440994	0.569765	0.232731	-0.626817	0.541848	0.204243
SIGMAR1	chr8	0.963148	0.922121	1	0.920372	0.89313	-0.173965	0.260153	-0.044247	0.120029	0.0416723
SIT1	chr8	1	0.900741	0.724712	0.735789	0.36542	0.0376369	-0.48316	-0.968284	-0.78012	-0.460921
SLC18A1	chr8	0.805178	1	1	0.583847	0.603353	1.32629	-0.0398423	0	-0.89353	-0.490122
SLC1A1	chr8	1	0.654658	1	0.0628829	0.109474	0.0117313	-1.17051	-0.0167834	-1.39569	-0.746431
SLC24A2	chr8	0.805178	0.896137	0.298912	0.667536	0.314722	1.39082	-0.972276	-3.10605	-0.588711	-0.822439
SLC25A37	chr8	0.382371	0.446386	0.527566	1	0.00995287	-0.69471	-0.936611	-0.535749	-0.0110106	-0.544654
SLC28A3	chr8	1	0.754117	0.952635	0.890935	0.950844	-0.134016	-1.70262	0.576178	0.677321	-0.0662156
SLC31A1	chr8	0.805178	0.918784	1	0.786586	0.801161	0.353946	0.261901	-0.120334	-0.170337	0.0817606
SLC31A2	chr8	0.785595	0.935648	0.655621	0.635726	0.119022	-0.580148	-0.256444	-0.457638	-0.334524	-0.401949
SLC35D2	chr8	0.91611	0.887142	0.52091	0.870002	0.122325	-0.202982	-0.346689	-0.84322	-0.263884	-0.367799
SLC39A14	chr8	0.805178	0.720915	0.937764	0.828445	0.325905	0.419133	0.900573	0.176849	-0.161658	0.332975
SLC46A2	chr8	0.891973	1	0.356841	0.963599	0.276976	-0.532323	-0.105131	-1.19835	-0.120714	-0.446843
SMARCA2	chr8	0.763695	0.858954	0.836535	0.855806	0.27326	-0.775427	-0.392861	-0.291079	-0.191645	-0.412297
SMU1	chr8	0.971686	0.923182	0.728164	0.658037	0.617595	0.144453	0.213009	0.317236	-0.272903	0.101159
SNAPC3	chr8	1	0.828851	0.794884	0.613466	0.535484	-0.09222	-0.413794	0.317813	-0.393567	-0.155939
SNX30	chr8	1	0.759854	0.787213	0.52614	0.192338	-0.0945999	-0.906578	-0.373498	-0.490304	-0.464907
SORBS3	chr8	1	0.79044	0.897646	0.877743	0.445353	-0.15683	-0.516506	-0.250569	-0.13291	-0.264064
SPAG8	chr8	0.93502	0.900741	0.651983	0.65981	0.755062	-0.288213	-0.336956	0.569281	-0.324215	-0.103956
SPATA6L	chr8	0.70271	0.79044	0.149297	0.71424	0.0200809	-1.1256	-0.671139	-2.42124	-0.47338	-0.910171
SPIN1	chr8	1	0.93044	0.983111	0.431611	0.473732	0.0289492	-0.25318	-0.123702	-0.43055	-0.195639
SPINK4	chr8	1	0.79044	1	0.946328	0.577684	0	1.74042	0.159119	0.484909	0.767856
SPTLC1	chr8	1	0.918784	1	0.63678	0.601783	0.0859106	-0.273126	-0.0647687	-0.309069	-0.140831
STC1	chr8	1	1	0.867549	0.866077	0.785721	-0.138498	0.11224	-0.301001	-0.172561	-0.122542
STMN4	chr8	0.805178	1	0.728164	0.364613	0.394658	-1.41123	-0.216106	-1.33214	0.690964	0.47603
STOM	chr8	0.8288	0.995983	0.913806	1	0.701176	-0.323509	0.102567	-0.193394	-0.0155326	-0.107348
STOML2	chr8	0.987871	1	0.821456	0.875782	0.760075	-0.136389	0.0814352	0.262368	0.152088	0.0902874
STX17	chr8	1	0.983579	1	0.381034	0.456967	-0.0126112	-0.151792	-0.00626416	-0.711427	-0.22166
SYK	chr8	1	1	0.905736	0.895845	0.798156	-0.0178154	0.066891	-0.287775	-0.218389	-0.108557
TBC1D2	chr8	0.70271	0.79044	0.842433	0.934892	0.183173	-0.788245	-0.594366	-0.440485	0.0981169	-0.405998
TDH	chr8	0.97438	0.971821	0.877191	0.989822	0.972444	0.278479	0.246791	-0.729859	-0.055874	0.0296742
TDRD7	chr8	1	0.656597	0.728164	0.734856	0.171783	-0.0234583	-0.695948	-0.421131	-0.257677	-0.350151
TEK	chr8	0.954342	0.921933	1	0.458225	0.359343	-0.219696	-0.288549	-0.078941	-0.447783	-0.259066
TESK1	chr8	1	0.75653	0.7714	0.707486	0.953465	-0.112443	-0.512588	0.30704	0.23479	-0.0200437
TEX10	chr8	0.960662	0.87442	0.893254	0.631764	0.433306	-0.193041	-0.357402	0.199633	-0.350496	-0.178312
TGFBR1	chr8	0.971603	0.844696	0.971732	0.410975	0.461805	0.196143	-0.782594	-0.139137	-0.710466	-0.360172
TJP2	chr8	0.863405	0.79044	0.759311	0.794494	0.383484	-0.314949	-0.429036	-0.307722	0.199933	-0.212117
TLE1	chr8	0.832453	0.937104	1	0.555187	0.698951	0.372404	-0.264087	-0.0739088	0.513076	0.137404
TLE4	chr8	1	0.96286	0.584612	0.58423	0.39071	0.0642117	-0.191778	-0.772802	-0.399933	-0.326357
TLN1	chr8	0.904978	0.858954	1	0.98328	0.522951	-0.294078	-0.373584	-0.0987267	0.0475593	-0.179751
TLR4	chr8	1	0.996595	0.372543	1	0.424097	-0.0594948	-0.115828	-1.00536	-0.0195366	-0.294053
TMEFF1	chr8	0.948569	1	0.760452	0.531667	0.772379	-0.477504	-0.129946	0.54183	-0.613297	-0.166846
TMEM2	chr8	1	0.79044	0.961715	0.642837	0.477721	0.113644	-0.526375	-0.212283	-0.334464	-0.24014
TMEM215	chr8	0.727562	0.937104	0.539813	0.00691693	0.960975	1.35566	0.660697	2.11142	-1.85296	-0.100323
TMEM246	chr8	0.892748	0.966469	0.715839	0.574254	0.369484	-0.410194	0.193408	-0.427097	-0.399246	-0.249829
TMEM38B	chr8	0.892112	1	0.825238	0.599058	0.89326	0.32212	0.000494022	0.269211	-0.453147	0.0470936
TMEM8B	chr8	0.70271	0.67925	0.864028	0.984227	0.336813	-1.27987	-0.845453	0.350371	-0.057469	-0.424786
TMOD1	chr8	1	0.847634	1	0.98328	0.67979	-0.0636621	-0.352873	0.0493719	-0.0496123	-0.105007
TNC	chr8	0.00131981	1	0.974147	0.993074	0.276779	3.69257	-0.0294139	-0.164089	0.0505482	0.717232
TNFRSF10D	chr8	0.765457	0.653842	0.455005	0.788602	0.0594807	-0.822686	-1.32899	-1.31788	-0.460216	-0.96132
TNFSF15	chr8	0.874428	0.72093	0.513892	0.950438	0.473286	0.736623	-1.68727	-1.3989	-0.349029	-0.690288
TNFSF8	chr8	1	0.970954	0.308426	0.52614	0.394969	0.170543	0.262442	-1.35907	-0.998073	-0.455922
TOMM5	chr8	0.919042	0.759854	0.928628	0.848948	0.269613	0.297519	0.612099	0.209339	0.183158	0.326906
TOPORS	chr8	0.948583	0.949313	1	0.524961	0.666918	0.181468	-0.204222	-0.0449462	-0.405556	-0.118485
TPM2	chr8	0.968425	0.661495	0.899324	0.320396	0.219246	-0.223607	0.945519	0.303108	0.837753	0.46871
TRAF1	chr8	0.880485	0.79044	0.728164	0.629638	0.930414	-0.545775	-0.595722	0.490337	0.430691	-0.0491207
TRIM32	chr8	0.741597	0.970954	0.724068	0.94458	0.889625	-0.583968	-0.167818	0.479869	0.0888119	-0.0521794
TRMT10B	chr8	0.805178	0.842788	0.443875	0.658037	0.0557364	-0.351445	-0.381195	-0.794075	-0.329892	-0.463573
TRPM3	chr8	1	0.590593	0.412165	0.769273	0.0581858	-0.216383	-1.1992	-1.91696	-0.381906	-0.900002
TSPAN3	chr8	0.876872	0.932462	0.914545	0.966301	0.892433	-0.260985	0.232446	-0.197793	0.0596663	-0.0419545
TSSC1	chr8	0.987811	0.970954	1	0.542497	0.699665	-0.165018	0.181021	0.0602712	0.428692	0.12891
TTC15	chr8	1	0.79044	0.953083	0.98866	0.455345	-0.0362959	-0.505823	-0.148823	-0.0415565	-0.184437
TXN	chr8	0.960662	0.681085	0.985258	0.728491	0.511288	0.206633	0.705646	0.128706	-0.25304	0.197355
TXNDC8	chr8	1	0.935648	0.600035	1	0.863971	0	0.718152	-1.95423	0	-0.263304
TYRP1	chr8	1	0.75497	0.371853	0.992173	0.196017	0	-1.48156	-1.70037	-0.113879	-1.10939
UBAP1	chr8	0.971289	1	0.966238	0.974675	0.640275	0.189988	0.043045	0.123717	0.0502126	0.101566
UBAP2	chr8	1	0.79044	0.858882	0.739203	0.390467	0.0865814	-0.545096	-0.235552	-0.262788	-0.239731
UBE2R2	chr8	0.982716	0.983957	0.971462	0.559109	0.888776	0.133935	0.140771	-0.130975	-0.334141	-0.0477032
UBQLN1	chr8	0.985213	0.929211	0.943931	0.519954	0.610709	0.155624	-0.356768	-0.166857	-0.387805	-0.189101
UGCG	chr8	1	1	1	0.432238	0.689453	-0.106229	-0.0485984	-0.0413219	-0.564796	-0.19334
UHRF2	chr8	1	0.783173	0.668387	0.579344	0.102635	-0.0850493	-0.573001	-0.440739	-0.368304	-0.367728
UNC13B	chr8	0.962454	0.641513	0.839781	1	0.199837	-0.165885	-0.821985	-0.241443	-0.00849699	-0.308801
VCP	chr8	1	0.99702	1	0.892245	0.833372	0.0211884	-0.0894448	-0.0211729	-0.123706	-0.0532921
VLDLR	chr8	1	0.906437	0.877349	1	0.697379	0.103277	-0.306786	-0.237741	-0.0315362	-0.130915
XKR6	chr8	0.971686	0.942342	0.250818	0.853984	0.276976	-0.379338	-0.344123	-2.66105	-0.294835	-0.491098
XPA	chr8	0.993508	0.945727	0.757495	0.45976	0.437866	0.139554	-0.258776	-0.417173	-0.551826	-0.272091
XPO7	chr8	0.601266	0.984521	1	0.782115	0.394381	-0.571955	-0.13158	0.0252781	-0.191551	-0.217164
ZBTB5	chr8	1	0.979388	1	0.765042	0.813489	0.0622874	-0.175405	0.0668064	-0.25653	-0.0789268
ZCCHC6	chr8	0.805178	0.822781	0.838627	0.579804	0.516817	0.358286	-0.566069	-0.27378	-0.46238	-0.237063
ZCCHC7	chr8	0.995103	0.902363	1	0.658035	0.634708	0.129529	-0.306676	-0.012939	-0.306074	-0.12486
ZDHHC21	chr8	0.978729	0.972155	1	0.0638718	0.592853	0.213078	0.220588	-0.00530286	-1.16929	-0.20921
ZFAND5	chr8	0.789403	0.918784	0.851508	0.701658	0.965485	0.399326	0.231073	-0.326039	-0.232186	0.0169085
ZNF189	chr8	0.805178	0.971444	0.9319	0.741568	0.969171	0.311179	0.154623	-0.176038	-0.236509	0.0129596
ZNF367	chr8	0.800727	0.9419	0.396508	0.483919	0.154026	-0.69845	-0.385865	-1.17463	-0.61354	-0.716686
ZNF395	chr8	0.533435	0.963414	0.810091	0.910867	0.30821	-0.976778	-0.270776	-0.409838	-0.139414	-0.444275
ZNF462	chr8	1	0.991495	0.981737	0.814673	0.827715	0.152262	-0.15897	-0.158403	-0.24206	-0.105721
ZNF483	chr8	1	0.79044	0.712274	0.46938	0.368113	0	-1.34453	1.49127	-1.20214	-0.895295
ZNF484	chr8	0.986194	0.949313	0.8196	0.49585	0.555326	-0.167602	0.200664	-0.450763	-0.439728	-0.212198
2015-03-02	chr7	0.805178	1	0.974147	0.5163	0.959753	-0.415248	0.00264876	-0.128322	0.432106	-0.0213892
2015-03-03	chr7	1	0.96287	0.242535	1	0.529185	-0.0904798	0.211727	-1.10271	0.0279303	-0.229488
2015-09-08	chr7	0.859186	0.877364	1	0.691366	0.363416	-0.313382	-0.388443	-0.0586408	-0.287207	-0.262304
ABCA7	chr7	1	0.678387	1	0.996374	0.493289	-0.157623	-0.976588	-0.00207496	0.0414198	-0.283042
ABHD8	chr7	0.932329	0.968702	0.845652	0.797882	0.987328	-0.325293	-0.212861	0.314563	0.233349	0.00910275
ABLIM3	chr7	1	0.720915	0.709899	0.712064	0.162411	-0.0629751	-0.752142	-0.37751	-0.313811	-0.376927
ACER1	chr7	0.805178	0.859612	0.842901	0.961425	0.386897	-1.53261	-0.693421	-1.04318	-0.222439	-0.657831
ACOT12	chr7	0.981162	1	0.676169	0.65481	0.958814	0.171683	-0.0221665	1.12236	-0.438038	0.0273281
ACP5	chr7	0.923441	0.892743	0.848247	0.745589	0.367637	-0.324354	-0.519298	-0.43663	-0.482093	-0.439091
ACSL6	chr7	0.918552	0.979388	0.245315	0.176351	0.0635996	-0.405106	-0.188901	-1.25457	-0.980898	-0.697901
ADAM19	chr7	1	0.911459	1	0.992853	0.843997	-0.0065238	-0.347864	-0.0361501	0.0703032	-0.0839074
ADAMTS10	chr7	0.77332	0.641952	0.728164	0.618243	0.362816	-0.771115	-0.897368	-0.450729	0.569981	-0.390262
ADAMTS19	chr7	0.203454	1	0.766008	0.993074	0.75566	-3.01331	0.0844189	0.960487	0.0637215	-0.276353
ADAMTS2	chr7	0.971804	0.945658	0.405602	0.933434	0.892433	0.221663	0.1915	-0.767099	0.131709	-0.0559956
ADRA1B	chr7	0.747872	0.454594	0.972449	0.912502	0.246145	-1.51272	-2.03593	-0.345193	0.410621	-0.896028
ADRB2	chr7	0.960672	0.70415	0.885363	0.97943	0.929895	0.416311	-0.69192	0.400689	0.136224	0.0649823
AES	chr7	0.995097	1	0.863479	0.801526	0.941834	-0.139872	0.0741453	-0.243993	0.193962	-0.0287288
AFAP1L1	chr7	0.740407	0.79044	0.712274	0.926338	0.69289	-0.627636	-0.480468	0.412348	0.184545	-0.133245
AFF4	chr7	0.850473	0.75552	0.904935	0.520182	0.582665	0.344588	-1.18205	0.239847	-0.624516	-0.300579
AGXT2L2	chr7	0.846787	0.602943	0.583159	0.820669	0.0596065	-0.460188	-0.828503	-0.594983	-0.235194	-0.529868
AKAP8	chr7	1	0.382417	0.918029	0.932581	0.514271	0.146052	-1.02857	0.184246	-0.102676	-0.196428
ALDH7A1	chr7	0.974351	0.837891	0.877191	0.797261	0.297088	-0.166104	-0.365026	-0.214024	-0.201629	-0.236653
ALKBH7	chr7	0.858329	0.917468	0.525449	0.84427	0.526493	-0.325175	0.391578	0.758631	0.243306	0.271047
AMH	chr7	1	0.759749	0.784829	1	0.383165	-0.280417	-1.13318	-0.782382	0.00691627	-0.551737
ANGPTL4	chr7	0.86368	0.522557	0.168913	0.991401	0.809716	0.476794	-1.3738	1.69984	-0.107634	0.185253
ANGPTL6	chr7	0.909381	0.816843	0.836535	0.913573	0.352677	-0.257696	-0.650267	-0.931476	-0.206971	-0.364192
ANKRD32	chr7	0.805178	0.764395	0.853169	0.438928	0.0695249	-0.525635	-0.722325	-0.366019	-0.625645	-0.562143
ANKRD34B	chr7	1	0.973845	0.712274	0.97226	0.959166	0	-0.428283	1.49127	-0.179154	-0.07273
ANXA6	chr7	0.976494	0.948888	0.748941	0.866907	0.555818	0.162365	0.176767	0.285011	-0.128077	0.1241
AP1M1	chr7	0.703816	0.991049	0.997202	1	0.792783	-0.483152	0.0925805	0.112445	-0.0133549	-0.0734092
AP1M2	chr7	0.54965	1	0.930271	0.902715	0.482038	1.27121	0.0319887	-0.571044	-0.108326	0.366221
AP3D1	chr7	0.998669	0.79044	0.883514	0.9442	0.468218	0.121393	-0.520343	-0.192909	-0.0875628	-0.169817
APBA3	chr7	1	0.720915	0.867554	0.991304	0.283952	-0.124608	-0.618644	-0.209526	-0.0395697	-0.248799
APBB3	chr7	0.741597	0.364627	0.72312	1	0.0562662	-0.553763	-1.19093	-0.473577	-0.0309612	-0.561693
ARF1	chr7	0.905103	1	1	0.842042	0.703333	-0.256732	0.0301409	-0.041354	-0.179614	-0.112358
ARHGAP26	chr7	1	0.842531	0.381156	0.804867	0.185095	-0.0726744	-0.418357	-0.927671	-0.278306	-0.416444
ARHGEF37	chr7	0.845882	0.981892	1	0.856876	0.615966	-0.628168	-0.206527	-0.013406	-0.188431	-0.257005
ARID3A	chr7	1	0.937454	0.677561	0.856678	0.536382	0.0233336	-0.354856	-0.523208	-0.158676	-0.248252
ARL10	chr7	0.850473	1	1	0.929861	0.814587	-0.728416	-0.0774256	-0.166273	0.158674	-0.126701
ARMC6	chr7	0.206437	0.932442	0.952135	0.958477	0.281054	-1.24857	-0.324871	-0.163273	0.0996547	-0.403829
ARRDC2	chr7	1	0.70415	0.130354	0.998974	0.130543	-0.0479208	-0.782149	-1.59852	-0.0485888	-0.621476
ARRDC3	chr7	1	1	0.735605	0.27284	0.505223	-0.0523265	-0.0261109	-0.578605	-0.679506	-0.334335
ARRDC5	chr7	0.891973	0.641513	0.926177	0.586289	0.470629	-0.538453	-1.01033	-0.373952	1.06477	-0.36186
ARSK	chr7	1	1	0.856833	0.658037	0.546207	-0.0693026	-0.0893709	-0.4133	-0.44509	-0.25166
ASF1B	chr7	1	0.990634	1	0.658037	0.820188	-0.168902	0.179693	0.117146	-0.520984	-0.108939
ASNA1	chr7	0.950632	0.934293	0.988977	0.939355	0.987356	-0.182288	0.22216	-0.10914	0.0903728	0.00590591
ATCAY	chr7	1	0.932442	0.969715	0.715065	0.766763	-0.0699313	0.753555	-0.309889	-0.257468	-0.214537
ATG10	chr7	1	0.846896	0.628103	0.778123	0.497985	0.197494	0.561325	0.655299	-0.41619	0.258598
ATG4D	chr7	0.858329	0.902999	0.856833	0.980076	0.679386	-0.355309	-0.334122	0.243819	-0.0611592	-0.121714
ATOX1	chr7	0.84463	0.750938	1	0.873996	0.758791	-0.375551	0.862995	-0.0471017	0.168308	0.151151
ATP13A1	chr7	1	0.79044	0.836415	0.840198	0.494522	-0.0867741	-0.509336	-0.291961	0.154168	-0.183162
ATP5D	chr7	1	0.805148	0.728164	0.89307	0.495263	-0.129297	0.606798	0.487835	0.157104	0.281317
ATP6AP1L	chr7	0.805178	0.641513	1	0.980229	0.237953	-0.67064	-1.20318	-0.0704869	-0.102058	-0.505083
ATP8B3	chr7	0.241799	0.720915	0.759267	1	0.0873978	-1.87527	-1.4392	-1.11301	-0.0650512	-1.27344
B3GNT3	chr7	0.51521	0.855633	0.978059	0.667955	0.414515	-0.927144	-0.344643	-0.120314	0.488983	-0.245984
B4GALT7	chr7	0.987871	0.935774	0.78601	1	0.735622	-0.16892	0.24685	0.326478	0.00119651	0.0974632
BABAM1	chr7	1	0.934742	1	0.98404	0.773695	-0.108168	-0.201213	0.0354343	0.0409622	-0.0582108
BSG	chr7	0.940439	0.858954	0.665478	0.820669	0.204154	0.226611	0.387681	0.488506	0.172761	0.31883
C3	chr7	1	0.719739	1	0.951222	0.693773	0.0599896	-0.743987	0.0984493	-0.110032	-0.172696
C7H19orf10	chr7	1	0.945727	0.92537	0.905651	0.947607	-0.042323	0.237235	-0.23426	0.14615	0.0327382
C7H19orf21	chr7	1	0.47507	0.14323	0.977914	0.115647	0.00806081	-1.87338	-3.93116	-0.0649481	-0.784388
C7H19orf24	chr7	0.982923	0.833678	1	0.975918	0.71488	-0.178807	0.612141	0.109702	0.0795701	0.157775
C7H19orf25	chr7	1	0.945714	0.789227	0.712064	0.529185	-0.139786	0.214251	0.342206	0.291832	0.175068
C7H19orf43	chr7	1	1	0.980293	0.888201	0.942682	0.0643298	0.0259678	-0.115896	0.117376	0.0234268
C7H19orf52	chr7	1	0.932442	1	0.887768	0.985516	0.0724571	-0.271267	0.0811241	0.162407	0.00807409
C7H19orf53	chr7	0.969941	0.867376	0.592229	0.658037	0.325967	-0.178633	0.35184	0.527074	0.333483	0.259412
C7H19orf60	chr7	0.642041	1	0.728164	0.877743	0.545765	-0.556562	-0.0929108	-0.516567	0.150478	-0.250597
C7H19orf66	chr7	1	0.870915	0.274154	0.988705	0.221039	-0.0284589	-0.365727	-0.959008	-0.0440687	-0.315383
C7H19orf71	chr7	1	0.665763	1	0.973685	0.505271	-0.136973	-0.992069	-0.0650379	0.0874643	-0.291301
C7H19orf77	chr7	0.743426	0.641513	1	0.892807	0.198839	-1.30915	-1.28055	0.333877	-0.221475	-0.648175
C7H1orf35	chr7	0.805386	0.79044	0.969206	0.72888	0.628412	-0.330895	-0.535572	0.123345	0.232324	-0.129239
C7H5orf15	chr7	1	0.897055	1	0.658037	0.889859	-0.104629	0.299572	-0.0993397	-0.280486	-0.0466218
C7H5orf24	chr7	1	0.982221	0.938736	0.320396	0.530076	0.000128968	-0.25121	-0.207028	-0.715112	-0.295607
C7H5orf30	chr7	0.805784	0.888611	0.606641	0.586289	0.351916	-0.429274	0.315225	-0.760806	-0.362855	-0.289536
C7H5orf45	chr7	0.805178	0.70415	1	0.991721	0.297167	-0.603677	-0.886966	0.0163032	-0.0494829	-0.39452
C7H5orf46	chr7	1	1	0.728164	1	0.541919	0	0	-1.35212	0	-0.45037
C7H5orf54	chr7	1	0.911339	0.502685	0.381034	0.131444	-0.112855	-0.285326	-0.806323	-0.478337	-0.415745
CACNA1A	chr7	0.669959	0.340605	0.145959	0.887658	0.0106449	-0.958802	-1.21096	-1.18763	-0.274191	-0.90987
CALR	chr7	0.849541	0.708406	0.850708	1	0.189054	0.355277	0.689496	0.244698	-0.0143329	0.318685
CALR3	chr7	0.371112	0.641513	0.902627	0.52614	0.359697	-1.22921	-1.3729	0.818017	1.02653	-0.571393
CAMK2A	chr7	1	0.967294	0.7714	0.919845	0.77318	0.276122	0.278788	0.361073	-0.265104	0.15205
CAMLG	chr7	1	0.928734	1	0.607881	0.910435	0.0106827	0.239857	-0.0457234	-0.33851	-0.0340326
CAMSAP3	chr7	1	0.79044	1	1	0.433226	-0.0940995	-0.727062	-0.0569487	-0.0259267	-0.218154
CAPS	chr7	0.805178	0.735029	0.916366	0.949216	0.286376	-0.794034	-0.905497	-0.315475	0.118276	-0.469353
CAST	chr7	0.70271	1	0.966238	0.642254	0.338417	-0.551841	-0.0337442	-0.150376	-0.315872	-0.262451
CATSPER3	chr7	0.395561	0.814206	0.928596	0.393331	0.0227535	-1.84358	-0.77637	-0.316965	-1.10027	-0.915886
CC2D1A	chr7	0.70271	0.759854	1	0.980433	0.207312	-0.488654	-0.500912	-0.0758647	0.0468464	-0.254282
CCDC124	chr7	0.947608	0.945727	0.695216	0.71713	0.312123	0.212932	0.233842	0.451813	0.246069	0.286702
CCDC130	chr7	0.642041	0.896342	1	0.989822	0.44283	-0.537379	-0.300691	0.0247706	0.0430193	-0.190866
CCDC151	chr7	0.845916	0.563007	0.728164	1	0.140663	-0.45364	-1.30891	-1.05223	0.0397916	-0.627989
CCDC69	chr7	0.962454	0.742458	0.483252	0.716842	0.485556	-0.368562	0.564945	0.611504	0.273505	0.274516
CCDC94	chr7	1	0.81954	0.851588	0.95907	0.355074	-0.0258251	-0.423145	-0.287459	-0.0806505	-0.205371
CCL25	chr7	0.805178	1	1	1	0.795083	-0.394104	0.0974934	-0.0515578	-0.0190686	-0.0847646
CCNG1	chr7	0.86347	0.602943	0.989173	0.659072	0.609447	0.249273	0.921908	-0.131878	-0.334022	0.173077
CCNH	chr7	1	1	1	0.636531	0.542198	-0.105208	-0.0844147	-0.0480744	-0.338419	-0.145574
CD14	chr7	1	1	0.0401301	1	0.339831	-0.0266872	0.0732781	-1.53924	-0.0469432	-0.35964
CD209	chr7	1	0.968702	0.120275	0.20241	0.0426111	-0.0598408	-0.180852	-1.39863	-2.146	-0.768584
CD320	chr7	1	1	1	0.888022	0.92537	-0.0520171	0.0847984	0.000351383	-0.208165	-0.0433736
CD74	chr7	0.988145	0.659821	0.531223	0.766007	0.830453	-0.170846	0.781553	-0.72043	-0.234172	-0.0896597
CD97	chr7	1	0.939168	0.96897	0.979286	0.864603	-0.0587098	0.188587	0.159558	-0.0555039	0.0582189
CDC23	chr7	0.796555	0.75497	0.866638	0.50157	0.0336121	-0.444523	-0.578986	-0.246298	-0.429468	-0.426793
CDC25C	chr7	0.857426	0.938183	0.974886	0.985256	0.650718	0.518963	0.367329	-0.392417	0.124166	0.245574
CDC34	chr7	0.758579	1	0.522239	0.990159	0.93632	-0.397875	-0.0407207	0.512323	0.0396769	0.0285364
CDC37	chr7	1	0.952929	0.864073	0.882312	0.58245	0.0318235	0.191374	0.22546	0.119155	0.142389
CDC42SE2	chr7	0.932664	1	1	0.582791	0.790178	0.204222	-0.0714171	-0.0798946	-0.325768	-0.0693735
CDHR2	chr7	1	0.708388	0.728164	0.537838	0.215213	-0.24345	-2.06242	-1.33214	-1.19848	-0.917949
CDKL3	chr7	0.805178	0.921959	1	0.849807	0.542634	-1.39592	-0.528418	-0.267279	-0.576268	-0.564613
CDKN2AIPNL	chr7	0.917139	0.836115	0.879335	0.853984	0.849437	-0.238976	0.43283	-0.294643	-0.187213	-0.0701151
CDKN2D	chr7	0.947608	0.851196	0.94853	0.981175	0.432766	-0.411531	-0.444831	-0.227143	-0.0713134	-0.28161
CDX1	chr7	1	0.641513	0.728164	1	0.202848	0	-2.51568	-1.35212	0	-1.25052
CEP120	chr7	1	0.79044	1	0.631357	0.373704	-0.0729149	-0.623513	-0.0353899	-0.349862	-0.270395
CERS1	chr7	0.719335	0.708252	0.728164	0.885797	0.162127	-0.89438	-0.695394	-0.374033	0.174114	-0.424699
CERS4	chr7	1	0.795132	0.767854	0.800924	0.369824	0.172288	-0.778951	-0.56438	-0.290197	-0.439408
CETN3	chr7	0.976494	0.985829	1	0.658037	0.95601	0.224692	0.127563	0.134287	-0.362443	0.0296959
CHAF1A	chr7	0.809197	0.720915	0.743621	0.913067	0.231169	-0.571321	-0.640322	-0.463789	0.142335	-0.383691
CHD1	chr7	0.820614	0.850938	1	0.604446	0.667655	0.309503	-0.566678	-0.0282687	-0.419969	-0.176917
CHERP	chr7	0.854446	0.879344	0.767779	0.992354	0.276022	-0.279738	-0.281486	-0.286791	-0.03903	-0.22109
CHSY3	chr7	0.820614	0.737837	0.930212	0.885143	0.987213	-0.518051	0.783814	-0.275982	-0.170256	-0.00789719
CIB3	chr7	0.70271	0.991049	1	0.643146	0.344379	-2.05025	-0.280115	0	-1.03613	-0.877232
CILP2	chr7	0.843261	0.28975	1	0.767835	0.429891	1.17255	-2.93148	0.11252	-0.679858	-0.76498
CIRBP	chr7	0.204562	0.394047	0.347976	0.659072	0.00294584	-1.25878	-1.03504	-0.949982	-0.338945	-0.896319
CIST1	chr7	0.805178	0.937104	1	0.990586	0.611798	0.892248	0.683809	0	0.0508553	0.289931
CKMT2	chr7	0.800063	1	1	0.490431	0.973534	0.793656	-0.00256916	-0.113227	-0.641743	-0.0202814
CLEC4G	chr7	0.616872	0.78998	0.903307	0.559109	0.898563	-0.598998	0.742275	-0.522723	1.93449	0.0819637
CLINT1	chr7	0.971467	0.968808	0.945376	0.530957	0.891964	0.185487	0.181123	-0.180225	-0.397044	-0.0526324
CLK4	chr7	0.590985	0.698785	0.938711	0.542111	0.0404582	-0.596537	-0.65836	-0.169288	-0.401436	-0.456449
CLPP	chr7	0.795875	0.988739	1	0.892245	0.972166	-0.356151	0.126128	0.0515808	0.118041	-0.0130734
CLTB	chr7	1	1	0.974886	0.799051	0.824743	-0.0233528	-0.0272783	0.123208	0.180961	0.0637486
CNN1	chr7	0.705602	0.36106	1	0.434909	0.300025	-0.679186	1.44184	0.0396911	1.60562	0.61155
CNN2	chr7	0.706136	0.970954	0.839647	0.844082	0.965399	-0.552771	0.138454	0.277283	0.186451	0.0165529
CNOT6	chr7	0.392728	0.945235	0.974147	0.46486	0.945465	0.76857	-0.281273	-0.135556	-0.473838	-0.0342373
CNOT8	chr7	0.805178	0.938926	1	0.667545	0.386208	-0.53298	-0.289732	-0.0110234	-0.402894	-0.309976
COL5A3	chr7	1	0.703335	0.599428	0.841324	0.445638	-0.182988	-0.752845	-0.43943	0.338088	-0.277304
COMMD10	chr7	1	0.96287	1	0.615501	0.890219	-0.00020419	0.166914	-0.0149874	-0.344293	-0.0477444
COMP	chr7	1	0.905948	0.719166	0.856257	0.64449	0.00124017	-0.313932	-1.15834	0.49628	-0.378838
COPE	chr7	0.97321	0.970954	0.927778	0.685602	0.713099	-0.18768	0.186235	0.210171	0.332236	0.135922
COX7C	chr7	0.931388	0.79044	0.483954	0.983361	0.210099	0.325435	0.68009	0.897897	0.0871834	0.498263
CRB3	chr7	1	0.932442	1	0.934846	0.805163	0.0998104	0.753128	0	0.13797	0.14139
CREB3L3	chr7	0.683696	1	1	0.990586	0.416147	0.845278	-0.0868344	0.28009	0.203793	0.477915
CRTC1	chr7	0.392734	0.794953	1	0.968797	0.192338	-0.944394	-0.416151	0.0915843	-0.0599334	-0.319215
CSF1R	chr7	1	0.908116	0.274044	0.960363	0.323743	-0.00610657	-0.330586	-1.09805	-0.107822	-0.38181
CSF2	chr7	1	0.354512	0.483954	1	0.866898	0	4.45498	-2.49831	0	0.565676
CSNK1A1	chr7	0.805178	1	0.935409	0.747923	0.781261	0.351386	0.104029	0.160556	-0.238492	0.0939803
CSNK1G2	chr7	1	0.910275	0.997069	0.658037	0.948248	-0.00706393	-0.23293	-0.0937927	0.260678	-0.0183451
CSNK1G3	chr7	0.987871	0.969438	0.955865	0.409606	0.543769	0.139172	-0.172272	-0.189212	-0.497033	-0.181003
CTNNA1	chr7	0.950632	0.935648	1	0.931036	0.89777	0.190141	-0.236805	-0.0107322	-0.0914838	-0.0375289
CTXN1	chr7	0.805178	1	1	0.789102	0.516016	0.885674	0.124445	0.00654768	0.288876	0.316584
CTXN3	chr7	0.805178	0.821003	0.40149	0.946328	0.290789	1.38215	-1.05924	-1.11901	-0.238065	-0.748492
CXCL14	chr7	0.998669	0.947264	0.36995	0.1423	0.991986	-0.278149	0.242141	-1.45083	1.40453	-0.00847788
CXXC5	chr7	1	0.991667	0.391803	0.833304	0.44042	-0.109644	-0.101224	-0.909406	0.178686	-0.231355
CYFIP2	chr7	1	0.963688	0.206603	0.740607	0.297088	0.049959	-0.324436	-1.39207	-0.251911	-0.469996
CYP4F2	chr7	0.768061	0.70415	0.0684427	0.997593	0.0336786	-0.496552	-1.62186	-2.58217	0.111767	-1.14985
CYP4F3	chr7	1	0.790164	0.746736	0.835723	0.529858	-0.316575	-0.978116	-0.921542	0.411879	-0.440138
CYSTM1	chr7	0.862014	0.815259	0.903307	1	0.985516	-0.28121	0.50383	-0.206111	0.0213369	0.00921976
DAPK3	chr7	0.805178	0.79044	0.71133	0.994511	0.776559	-0.487639	-0.396714	0.462453	0.0317812	-0.0950994
DAZAP1	chr7	0.998808	0.808918	0.955865	0.895858	0.339831	-0.109275	-0.395194	-0.140585	-0.111487	-0.189555
DBN1	chr7	0.832453	1	0.718492	0.802431	0.569678	-0.47559	-0.0177084	-0.375388	0.162066	-0.173278
DCAF15	chr7	0.582949	0.351251	0.599428	1	0.00826471	-0.599581	-1.03911	-0.504363	0.00446494	-0.534672
DCTN4	chr7	0.970616	1	0.984183	0.552888	0.640275	-0.161905	-0.1646	-0.120016	-0.378622	-0.206769
DDA1	chr7	1	0.844815	0.952039	0.979396	0.650613	0.0456642	-0.456471	-0.15507	0.059359	-0.127502
DDX39A	chr7	1	0.932442	0.91383	0.859209	0.918776	0.0121192	-0.223974	0.193933	0.150832	0.0328122
DDX41	chr7	0.77332	0.79044	0.856621	0.918668	0.228921	-0.367604	-0.421383	-0.216868	0.0930401	-0.227936
DDX49	chr7	0.949863	0.964024	1	0.933015	0.823259	-0.196874	-0.172712	0.0125925	0.104909	-0.0638439
DENND1C	chr7	0.838954	0.720915	0.237135	0.979173	0.0649784	-0.270762	-0.785488	-1.75055	0.0559972	-0.624
DHFR	chr7	0.888574	1	0.528468	0.507781	0.532436	0.246853	0.0757243	-0.729003	-0.393241	-0.188664
DHPS	chr7	0.977038	0.79044	1	0.875782	0.701307	-0.175617	0.495988	-0.0869913	0.139052	0.0993036
DNAJB1	chr7	0.668117	0.720915	0.483954	0.472142	0.0266014	0.509433	0.557665	0.870296	0.49698	0.608216
DNAJC18	chr7	1	0.950891	0.718507	0.613084	0.318066	-0.0480485	-0.187405	-0.380132	-0.307368	-0.235009
DNASE2	chr7	1	0.983957	0.864073	0.991401	0.662905	-0.13703	-0.127185	-0.31097	0.0390923	-0.128669
DND1	chr7	1	0.654658	0.793751	0.835723	0.50519	0.171983	-1.24623	-0.550596	0.354243	-0.337976
DNM2	chr7	0.987871	0.715107	1	0.885797	0.213962	-0.120963	-0.575972	-0.0605857	-0.122398	-0.220162
DNMT1	chr7	0.859817	0.888611	0.930212	0.73879	0.304606	-0.269695	-0.349585	-0.161732	-0.243015	-0.256427
DOCK6	chr7	0.149283	0.297351	0.407112	0.527265	0.000413637	-1.32513	-1.1657	-0.647556	-0.452848	-0.897769
DOHH	chr7	0.86368	1	1	0.662204	0.995445	-0.306602	-0.10657	0.0660024	0.35392	0.00284492
DOK3	chr7	0.976619	0.90408	1	0.974675	0.6407	-0.355529	-0.587679	-0.0764861	-0.0945889	-0.288985
DPYSL3	chr7	1	0.838687	0.395064	0.439821	0.686043	-0.180365	0.537826	0.855383	-0.501618	0.183174
DTWD2	chr7	1	0.922616	1	0.81764	0.975327	0.0512753	0.365577	0.0506213	-0.365402	0.0155781
DUS3L	chr7	0.977554	0.666693	0.923021	0.917125	0.37395	-0.179586	-0.848586	-0.230325	0.121534	-0.284356
EBF1	chr7	0.70271	0.931001	0.320847	1	0.382075	-0.94628	0.278119	-0.81975	-0.026466	-0.37863
EBI3	chr7	1	0.78998	0.132784	0.892245	0.210668	-0.150756	-0.721055	-1.91126	0.292089	-0.516802
ECSCR	chr7	0.805178	1	0.543492	1	0.31343	-0.613468	-0.035455	-0.533503	-0.00185765	-0.290529
ECSIT	chr7	1	0.948888	0.600035	0.689506	0.693569	-0.10537	-0.204916	0.441766	0.304717	0.108847
EEF2	chr7	1	0.79044	0.961262	0.911567	0.947565	-0.103589	0.489162	-0.159263	-0.130544	0.0230663
EFNA2	chr7	1	0.313225	0.845724	0.826605	0.381971	0.209337	-1.69774	-0.478649	0.250279	-0.431703
EFNA5	chr7	0.832453	0.917168	0.455005	0.935889	0.224126	-0.712398	-0.270789	-1.02645	-0.099897	-0.513074
EGR1	chr7	0.825463	0.896342	0.136139	0.919626	0.885091	-0.746298	-0.455908	2.23894	-0.215036	0.138455
EIF3G	chr7	1	0.814041	1	1	0.629333	-0.0160265	0.422941	0.0827296	-0.00833063	0.120456
EIF4EBP3	chr7	1	0.825854	1	0.856257	0.683269	-0.123297	-0.456545	-0.019482	0.175057	-0.11189
ELAVL1	chr7	0.992758	0.79044	1	1	0.48498	0.136881	0.398397	0.0313107	-0.0131413	0.13844
ELL	chr7	1	0.819692	1	0.939355	0.506429	-0.109912	-0.490372	-0.0491884	-0.0928155	-0.185344
ELL2	chr7	0.160415	0.936097	1	0.986696	0.24105	1.33903	0.218847	0.0323346	-0.0457288	0.379282
ELOF1	chr7	0.836231	1	1	0.867868	0.90109	-0.301764	0.0049356	-0.02172	0.161402	-0.0368456
EPHX3	chr7	0.520401	0.79044	0.443875	0.993371	0.0460845	-0.734886	-0.539813	-0.913413	0.0409668	-0.512809
EPOR	chr7	1	0.643838	0.316897	0.953144	0.0517736	-0.242177	-1.0327	-1.73523	-0.255477	-0.809484
EPS15L1	chr7	0.805178	0.641513	0.968923	0.895858	0.0982174	-0.352306	-0.638935	-0.124175	-0.130284	-0.311969
ERAP1	chr7	1	0.896342	0.764034	0.431611	0.215137	-0.103657	-0.341511	-0.349885	-0.734472	-0.382063
ERAP2	chr7	0.537106	0.866788	0.974147	0.871281	0.418345	0.857541	0.510348	0.167548	-0.184794	0.338863
ETF1	chr7	0.805178	0.953208	0.921988	0.5163	0.968959	0.437371	0.2119	-0.20428	-0.371896	0.0180085
EVI5L	chr7	0.805178	0.763172	1	0.78833	0.494088	-0.383963	-0.535956	0.0797	0.185977	-0.160635
F12	chr7	0.805178	0.847261	0.931402	0.999797	0.440523	-0.445679	-0.60371	0.598766	0.0678121	-0.315775
F2RL3	chr7	0.509092	0.982475	1	0.58316	0.397812	2.79301	0.284564	0	2.02371	0.954553
FABP6	chr7	1	0.421086	1	0.424871	0.0673185	-0.0699313	-2.98129	0	-1.65449	-1.86828
FAF2	chr7	0.987871	0.990634	0.969388	0.657637	0.8864	0.148209	0.112545	-0.132754	-0.30811	-0.0441946
FAM108A1	chr7	1	0.972155	0.989566	0.658037	0.793394	-0.070098	0.172786	-0.112834	0.390214	0.0950672
FAM114A2	chr7	0.91611	1	0.981959	0.497806	0.992383	0.196669	0.0770623	0.118684	-0.404829	-0.00300914
FAM125A	chr7	0.703816	1	1	0.875791	0.821392	-0.564548	0.0472854	0.00911725	0.155361	-0.084923
FAM151B	chr7	0.751536	0.874966	1	0.418523	0.55781	-0.452937	0.364159	-0.136778	-0.597187	-0.204554
FAM174A	chr7	1	0.938183	1	0.767103	0.939908	0.0103789	0.210584	0.105376	-0.219534	0.0256753
FAM193B	chr7	0.433397	0.647213	0.801524	0.873996	0.0453553	-0.631659	-0.697071	-0.334595	-0.139465	-0.451148
FAM32A	chr7	1	0.892743	1	0.936251	0.862966	-0.0944313	0.267251	0.0810467	-0.0766668	0.0445647
FAM53C	chr7	0.705172	0.884552	0.79852	0.883941	0.799488	0.454678	-0.312975	-0.297163	-0.131355	-0.0745584
FAM81B	chr7	1	0.720915	1	0.944516	0.658535	0	-1.72212	0	0.402598	-0.540211
FARSA	chr7	0.971467	0.957404	0.69843	0.904636	0.640275	0.198989	-0.181154	0.377069	0.106515	0.125574
FAT2	chr7	0.805178	0.938926	1	0.99291	0.902005	1.19896	-0.451647	0.149354	0.0584198	0.0943794
FBXL12	chr7	0.596752	0.833918	0.75661	0.913562	0.0915104	-0.612616	-0.447048	-0.381961	-0.122879	-0.390052
FBXL21	chr7	0.904978	0.711878	0.198374	0.47222	0.0186685	-0.333024	-1.10662	-2.36761	-0.781626	-1.02604
FBXO38	chr7	0.971467	0.737837	0.836344	0.524961	0.0995335	-0.146728	-0.614406	-0.257233	-0.386863	-0.351744
FBXW9	chr7	0.451059	0.79044	0.988351	0.97662	0.206567	-1.3177	-0.774139	-0.226232	0.0711665	-0.551064
FCHSD1	chr7	0.843261	0.79044	0.39557	0.856257	0.101571	-0.511108	-0.719659	-0.790994	-0.179647	-0.545352
FDX1L	chr7	1	0.965852	0.929587	0.762459	0.613158	-0.034493	0.220436	0.204526	0.289414	0.173689
FEM1A	chr7	0.805178	0.991022	0.886078	0.495812	0.390362	0.333993	-0.104257	0.264226	0.369014	0.21556
FER	chr7	1	0.899346	0.86406	0.529974	0.458984	0.0811747	-0.460517	-0.303887	-0.625003	-0.331245
FGF1	chr7	0.805178	1	1	0.432618	0.437866	-0.88215	-0.0593573	-0.0959247	-0.504089	-0.377653
FGF22	chr7	0.803297	0.581247	1	0.946828	0.369484	-1.55796	-1.5485	-0.365522	0.17478	-0.535216
FGFR4	chr7	0.62809	0.979388	0.603923	0.152445	0.920537	-0.721576	-0.393775	-0.793519	1.76108	-0.0818994
FKBP8	chr7	1	0.858954	0.867554	0.699584	0.465802	-0.104999	0.367985	0.22702	0.26892	0.190685
FSD1	chr7	0.805178	0.421086	0.982663	0.972767	0.157488	-0.647004	-2.49159	-0.463012	-0.091035	-0.696057
FSTL3	chr7	0.817322	0.860658	0.446769	0.895298	0.363486	-0.868104	-0.423922	-0.824211	0.282582	-0.420057
FTMT	chr7	1	1	1	0.998974	0.969791	0	0	0	-0.158775	-0.0450978
FUT5	chr7	0.979911	1	0.728164	0.706535	0.906836	-0.360163	0	-1.29341	1.23792	0.165864
FZR1	chr7	0.732011	0.854184	1	1	0.284305	-0.536124	-0.34108	-0.0635055	-0.0165993	-0.23508
G3BP1	chr7	0.805178	0.929811	0.57915	0.537854	0.501592	0.359474	0.280487	0.490019	-0.343722	0.197178
GABRA1	chr7	0.805178	0.941688	0.728164	0.1423	0.121905	-1.41027	-0.465267	-1.1424	-1.60183	-1.1028
GABRA6	chr7	1	0.79044	1	0.399825	0.419681	0	1.38131	0	-2.44614	-0.97512
GABRB2	chr7	1	0.720915	0.965072	0.506318	0.232814	0	-2.08198	-0.606999	-1.63996	-1.32754
GABRG2	chr7	1	0.720915	1	0.438928	0.206649	0	-2.06526	0	-1.14163	-1.11874
GADD45B	chr7	1	0.79044	0.288151	0.89307	0.26741	0.148805	-0.69104	-1.22684	-0.141812	-0.474162
GADD45GIP1	chr7	0.911922	0.84261	0.585432	0.658544	0.385286	-0.231639	0.530701	0.513273	0.311059	0.28471
GAMT	chr7	0.69871	1	0.925509	0.936229	0.894084	-0.553468	0.0273475	0.204148	0.103271	-0.0549115
GATAD2A	chr7	0.805178	0.935648	1	0.946828	0.468345	-0.37226	-0.257845	-0.0583639	-0.078904	-0.192076
GCDH	chr7	0.805178	0.789074	1	1	0.320246	-0.417466	-0.509833	-0.063118	0.0224346	-0.243201
GDF15	chr7	0.978084	0.731095	0.57188	0.933105	0.268011	-0.440159	-1.40326	-1.82284	-0.29996	-0.807492
GDF9	chr7	0.451059	0.79044	0.900031	0.75969	0.0510384	-1.20463	-0.918628	-0.489067	-0.464949	-0.782664
GFPT2	chr7	1	0.454594	0.645374	1	0.668163	-0.0404478	1.36665	-0.585964	0.0258832	0.189506
GFRA3	chr7	0.987811	0.967716	1	0.658037	0.803204	-0.394227	0.239556	0.029621	-0.543901	-0.145854
GIN1	chr7	1	0.911339	0.803029	0.523684	0.344825	-0.000107838	-0.321453	-0.414758	-0.45146	-0.298541
GIPC1	chr7	0.900087	0.908116	1	0.712064	0.8575	-0.309343	-0.276796	0.104935	0.248014	-0.0617513
GIPC3	chr7	0.805178	0.858954	0.856833	0.991972	0.352677	-0.752498	-0.618171	-0.492874	0.127992	-0.500603
GJC2	chr7	0.599137	0.622096	0.728164	0.712064	0.262093	-2.21284	-1.2115	-1.10392	0.635909	-0.731017
GLRA1	chr7	0.805178	0.79044	1	0.431611	0.273025	-1.39872	1.41908	0	-1.12016	-0.916266
GLT25D1	chr7	1	0.938926	0.751272	0.788394	0.843119	0.0878821	-0.174979	-0.304344	0.192612	-0.0498974
GM2A	chr7	0.682371	0.766234	0.602835	0.767835	0.55192	-0.748444	0.754843	-0.783326	-0.299648	-0.263909
GMIP	chr7	0.940439	0.79044	0.326519	0.966054	0.227269	-0.280774	-0.468014	-0.828823	0.0942008	-0.364474
GNA11	chr7	0.857426	0.912896	0.957609	0.965424	0.589625	-0.270357	-0.397183	-0.131307	0.0629211	-0.183796
GNA15	chr7	0.681107	0.76221	0.366481	0.54656	0.0164179	-0.85407	-0.768785	-1.28289	-0.75533	-0.89552
GNG7	chr7	1	0.858114	1	0.950438	0.841664	-0.0600956	-0.340878	0.0913997	0.0794474	-0.0576693
GNPDA1	chr7	0.805178	1	1	0.877743	0.598106	-0.431674	-0.0642061	0.0352221	-0.144098	-0.154188
GPR108	chr7	1	0.860154	0.73757	1	0.418499	-0.0295389	-0.326292	-0.399555	-0.00294702	-0.182569
GPX3	chr7	0.941549	0.892876	0.091856	0.995699	0.583613	0.451569	-0.445043	-1.15586	-0.0548668	-0.299219
GPX4	chr7	0.896205	0.997859	0.828876	1	0.772379	-0.296315	0.121906	-0.285634	0.00159921	-0.113652
GRAMD3	chr7	1	0.956339	1	0.662361	0.598669	-0.024586	-0.181648	-0.00218257	-0.299128	-0.129737
GRK6	chr7	0.77332	0.791739	0.737077	0.764089	0.287636	-0.578776	-0.45238	-0.395197	0.254574	-0.28858
GRPEL2	chr7	0.911287	0.985829	1	0.5163	0.972721	0.219274	0.129089	-0.00173841	-0.387841	-0.0124313
GRXCR2	chr7	0.894584	0.641513	0.728164	0.820144	0.913932	1.04134	-2.49994	-1.29341	1.01539	-0.173368
GTF2F1	chr7	1	1	1	0.962258	0.859153	-0.0140159	0.0772354	0.0895071	0.060359	0.0534926
GTPBP3	chr7	0.515969	0.473005	1	1	0.0877354	-0.880763	-1.08019	-0.0938713	-0.024531	-0.5206
GUK1	chr7	0.971467	1	1	0.631657	0.862966	-0.150309	-0.0186903	0.0946223	0.285419	0.0525095
H2AFY	chr7	1	1	1	1	0.948248	-0.0613768	0.0164611	0.00729175	-0.0204028	-0.0146798
HAND1	chr7	1	0.769825	0.73181	0.689506	0.93047	0.017681	-1.38666	1.33193	1.26507	0.121735
HAPLN1	chr7	0.971289	0.735029	0.374913	0.903354	0.976472	0.472783	1.70321	-2.90967	-0.205897	0.0241291
HARS	chr7	1	0.98511	0.867554	0.994995	0.947854	-0.0677647	-0.103146	0.217755	0.0318469	0.0177567
HARS2	chr7	0.938508	0.620228	1	0.789102	0.218297	-0.209737	-0.759827	0.0118836	-0.223766	-0.297681
HAUS8	chr7	0.805178	0.844696	0.586395	0.895509	0.170642	-0.382656	-0.364054	-0.62986	0.126543	-0.29741
HAVCR1	chr7	0.922414	0.98015	0.751982	0.830854	0.614483	-0.273545	-0.22729	-0.745165	0.412264	-0.229008
HAVCR2	chr7	0.611534	0.728461	0.590321	0.653865	0.142025	-1.02	-0.791249	-0.914547	0.375209	-0.547519
HBEGF	chr7	0.98397	0.81954	0.466734	0.849555	0.951465	-0.231049	-0.59717	0.907483	-0.25356	-0.0381181
HDAC3	chr7	0.595637	0.767205	1	0.887294	0.108942	-0.570869	-0.48459	-0.032019	-0.120697	-0.302703
HDGFRP2	chr7	0.805178	0.720915	1	1	0.356758	-0.430351	-0.652516	0.0611249	0.0106727	-0.252794
HIGD2A	chr7	1	0.970954	0.944621	0.888022	0.845505	0.108709	0.180821	-0.164825	0.141735	0.0665269
HINT1	chr7	0.954342	0.720915	0.928658	1	0.359397	0.2145	0.798451	0.208694	0.00504911	0.307166
HIST3H2A	chr7	0.823414	0.928704	0.728164	0.431611	0.48411	-0.79647	-0.379345	0.61866	-0.787019	-0.321233
HK3	chr7	0.998669	0.926151	0.72161	0.914826	0.98259	-0.216573	0.418347	-0.722625	0.218252	-0.0150094
HMG20B	chr7	0.920004	1	1	0.966301	0.808925	-0.212686	-0.0193429	-0.096978	0.0706699	-0.0629016
HMHA1	chr7	0.722767	0.719932	0.146279	0.989466	0.0703279	-0.663313	-0.874392	-1.26727	0.0723034	-0.677601
HMMR	chr7	1	1	1	0.454478	0.565387	-0.0897185	-0.00153846	-0.114357	-0.542057	-0.189221
HNRNPAB	chr7	0.795665	0.937104	0.918029	0.841256	0.501175	0.470925	0.211602	0.175084	-0.15807	0.174924
HNRNPH1	chr7	0.975659	0.785947	0.728164	0.630678	0.133371	-0.190839	-0.557538	-0.395825	-0.409675	-0.388514
HNRNPM	chr7	0.981684	0.917468	0.780591	1	0.679386	0.14627	-0.261091	-0.270345	-0.0201923	-0.101456
HOOK2	chr7	1	0.72436	0.728496	0.739662	0.702234	-0.134272	-0.582641	0.439836	-0.283493	-0.145595
HSD11B1L	chr7	0.576493	0.641513	1	0.85133	0.0776312	-0.892159	-1.00009	-0.10094	-0.201203	-0.557598
HSD17B4	chr7	0.765246	1	0.869278	0.790913	0.385836	-0.460941	-0.0165454	-0.29285	-0.189648	-0.239717
HSPA4	chr7	0.805178	1	0.137341	0.646154	0.270678	0.415721	0.0340208	1.09459	-0.270488	0.316036
HSPA9	chr7	0.957893	0.948888	1	0.618243	0.77318	0.200543	-0.190505	-0.0104781	-0.314141	-0.078627
HTR4	chr7	0.908106	0.81553	0.952745	0.96049	0.555985	0.703767	1.07221	0.615282	-0.3734	0.606171
IBA57	chr7	0.940301	0.938926	0.515183	0.801695	0.506391	-0.263325	0.245102	0.620138	0.263014	0.215873
ICAM1	chr7	1	1	0.961715	0.5163	0.766827	-0.0745089	-0.0246668	-0.168538	0.730116	0.109984
ICAM3	chr7	0.933971	0.93792	0.597918	1	0.359697	-0.288199	-0.211209	-0.684996	0.022179	-0.284608
ICAM5	chr7	1	0.72436	0.600035	0.873397	0.488207	-0.0474149	-1.3199	-1.46626	0.383035	-0.547051
IER2	chr7	1	0.841673	1	0.61217	0.992926	-0.0621686	-0.391164	0.0606208	0.379527	-0.0038245
IFI30	chr7	1	0.991055	0.496677	0.830413	0.606445	-0.0877192	-0.139564	-1.03877	0.268041	-0.220388
IFI47	chr7	1	1	0.982345	0.944961	0.973601	-0.0243637	-0.0554902	-0.17489	0.242208	-0.0191343
IGIP	chr7	0.805178	1	0.728164	0.850084	0.365757	-0.602355	-0.0391035	-0.707413	-0.18231	-0.353042
IK	chr7	1	0.904005	0.664445	0.71424	0.238868	-0.0661331	-0.245492	-0.444674	-0.245443	-0.250378
IL12B	chr7	0.805178	0.720915	0.854629	0.890516	0.394969	-1.10797	-2.04365	-0.991812	0.691995	-0.855977
IL13	chr7	0.70271	0.874007	1	0.873397	0.399484	-2.08525	-0.941624	0	-0.718171	-0.964989
IL17B	chr7	0.805178	0.988328	0.728164	0.431611	0.561916	-0.992963	-0.178951	1.37882	-2.6571	-0.426147
IL27RA	chr7	0.979667	0.987361	1	0.567759	0.998135	-0.207695	-0.128653	-0.0566382	0.368058	-0.000939227
IL4	chr7	0.604701	0.79044	0.712274	0.688295	0.937511	2.49571	-1.36113	1.49127	-1.4566	0.130267
ILF3	chr7	0.805178	0.967716	0.94778	0.832234	0.61101	0.300835	0.147331	0.136588	-0.156108	0.106314
ILVBL	chr7	1	1	0.942119	0.804226	0.764531	-0.0107363	-0.0215009	0.260899	0.264631	0.12022
INSL3	chr7	1	0.829958	1	0.134887	0.787255	-0.379698	-0.751211	-0.13243	1.62476	0.217793
IRF1	chr7	0.937381	0.87442	1	0.912219	0.712961	-0.503625	-0.558618	0.0185616	0.272761	-0.210509
ISOC1	chr7	1	0.724886	0.981148	0.559109	0.661023	0.100946	0.514314	0.146613	-0.351232	0.10175
ISYNA1	chr7	0.805178	0.716326	0.794156	0.689506	0.300876	-0.757417	-0.738646	-0.393478	0.298283	-0.385051
ITGB1BP3	chr7	1	0.938926	1	0.853984	0.876363	0.23725	-0.455033	0.0798406	0.702538	0.0890561
ITK	chr7	0.764483	1	1	0.325166	0.215213	-0.671731	-0.0764015	-0.199704	-1.79672	-0.632131
IZUMO4	chr7	0.203454	0.720915	0.216649	1	0.0175158	-2.89771	-0.938274	-2.39698	-0.0275156	-1.39557
JAKMIP2	chr7	0.546546	1	1	0.976974	0.349786	-1.25161	-0.148672	-0.196056	-0.0596075	-0.481852
JSRP1	chr7	0.825317	1	0.749499	0.13392	0.525325	1.41246	-0.120038	0.316075	-1.61132	-0.309596
JUNB	chr7	0.168306	0.996273	1	0.853984	0.325905	1.19649	-0.108854	0.0314429	0.18888	0.321261
JUND	chr7	0.805178	0.803848	0.974929	0.419537	0.36542	0.496836	0.383207	-0.173333	0.436604	0.286894
KANK2	chr7	0.510438	0.79044	0.540422	0.841256	0.0568526	-0.72052	-0.541726	-0.513426	-0.174128	-0.486767
KANK3	chr7	0.904978	0.814447	1	0.707326	0.69289	-0.379253	-0.580223	-0.0169616	0.300198	-0.171151
KEAP1	chr7	0.84463	0.907653	1	0.918262	0.556603	-0.282459	-0.234309	-0.0578185	0.102018	-0.118667
KIAA0141	chr7	1	1	0.925519	0.987455	0.770329	0.0136966	0.0398165	0.16794	0.0361515	0.0638495
KIF20A	chr7	0.795875	1	0.57188	0.942445	0.967265	0.831752	0.0561751	-0.904869	-0.164481	-0.0269329
KIF3A	chr7	1	0.79044	0.962056	0.345397	0.40295	-0.0417829	-0.725059	0.148059	-0.681579	-0.327598
KLF1	chr7	0.935196	0.998395	0.40149	0.736733	0.6331	0.614895	-0.149155	-2.48771	-1.09298	-0.361889
KRI1	chr7	0.993252	0.809641	1	0.804867	0.404556	-0.13627	-0.408751	-0.0208595	-0.209903	-0.196113
KXD1	chr7	0.719335	0.979388	0.951242	1	0.412395	-0.411029	-0.112114	-0.172517	-0.0111249	-0.175083
LARS	chr7	0.805178	0.960247	0.728164	0.669563	0.53777	0.383115	0.168047	0.338197	-0.275686	0.153387
LDLR	chr7	1	0.844528	0.516191	0.849807	0.593503	0.148613	-0.589582	-0.794928	0.208261	-0.254387
LEAP2	chr7	0.971686	0.813643	0.995979	0.627465	0.595677	0.188434	-0.882136	0.283992	-0.79768	-0.264486
LECT2	chr7	0.805178	0.79044	1	0.972767	0.951129	0.470555	-1.10613	0.193076	-0.175629	0.0447521
LIX1	chr7	1	0.79044	0.923912	0.77277	0.30846	0	-0.780819	-0.290231	-0.5546	-0.526936
LMAN2	chr7	1	0.919271	0.79852	0.865125	0.892433	0.0458888	0.21402	-0.262226	0.13464	0.0341274
LMNB1	chr7	0.998776	0.805148	0.693973	0.851519	0.990584	0.147064	0.563989	-0.540865	-0.189837	0.00595699
LOC100125913	chr7	1	0.79044	1	0.852008	0.976597	0	-1.37651	0	0.8736	0.047843
LOC100616526	chr7	1	0.96286	0.925987	0.794494	0.988279	0.0382343	0.497202	0.661603	-0.946357	-0.0263216
LOC508834	chr7	0.805178	0.47654	1	0.994369	0.827466	1.39082	-3.16505	0	0.074955	-0.196175
LOC522449	chr7	0.862732	0.744444	0.898676	0.674284	0.130543	-0.466577	-1.10067	-0.339732	-0.521872	-0.603038
LOC529425	chr7	0.805178	0.720915	0.600035	1	0.542198	-1.39872	-2.03372	-1.95423	-0.0256309	-0.593799
LOC618071	chr7	1	0.879344	1	0.882617	0.639452	-0.155586	0.463644	0.0145281	0.340359	0.219561
LONP1	chr7	0.974561	0.79044	0.957982	0.696886	0.834288	-0.158822	-0.461516	0.144562	0.236955	-0.0601343
LOX	chr7	1	0.720915	0.00527199	0.564348	0.174801	0.0619828	-0.964661	-2.45571	0.501243	-0.703857
LPAR2	chr7	0.747872	0.84981	0.8196	0.639384	0.234705	0.861538	0.622598	-0.775232	0.534509	0.520508
LPHN1	chr7	0.805178	0.731095	0.925696	0.815478	0.157004	-0.634497	-0.869065	-0.222877	-0.217034	-0.48302
LPPR2	chr7	0.805178	0.563779	0.728164	0.71424	0.38937	-0.696255	-1.2171	0.564854	-0.224359	-0.390706
LRG1	chr7	1	0.926156	0.898171	0.874149	0.890673	-0.118206	0.394776	-0.44046	0.307016	0.0621897
LRRC25	chr7	0.805178	0.936097	0.915067	0.711557	0.595003	-0.529394	-0.368347	0.461716	-0.492938	-0.276492
LRRC8E	chr7	0.951641	0.84261	0.797308	0.636941	0.944584	0.325057	-0.634669	-0.700599	0.482636	-0.0438492
LRRTM2	chr7	0.611534	0.79044	0.728164	0.922468	0.583014	2.43777	1.37405	1.23787	-0.329301	0.539352
LSM4	chr7	1	0.896342	1	1	0.804938	-0.101151	0.310054	0.0895396	-0.00462284	0.0731562
LSM7	chr7	1	1	0.728164	0.643146	0.568214	0.0106157	-0.0602151	0.451286	0.373957	0.193344
LTC4S	chr7	0.850473	0.726044	0.35494	0.931991	0.219674	-0.843077	-1.18426	-1.48762	0.226654	-0.768337
LYL1	chr7	0.957765	0.79044	0.242784	0.792284	0.217814	-0.426599	-0.578911	-1.29501	0.464534	-0.511686
LYPD8	chr7	0.971686	0.47654	0.518475	0.691867	0.036686	-0.717639	-2.02993	-1.55537	-1.43669	-1.60763
LYRM7	chr7	0.642041	1	0.969206	0.509791	0.937639	0.732243	-0.0969559	0.20412	-0.649363	0.040386
LYSMD3	chr7	0.483175	0.986782	0.401334	0.164525	0.901309	0.690795	-0.243994	0.616738	-0.782576	0.0728074
MAN2A1	chr7	0.627201	1	0.753585	0.760586	0.997576	0.560746	-0.0146812	-0.319678	-0.236311	-0.00129985
MAN2B1	chr7	1	0.838872	0.273626	0.803988	0.316916	-0.038821	-0.382266	-0.910436	0.17312	-0.286769
MAP1S	chr7	0.735715	0.789833	0.942119	1	0.180655	-0.641708	-0.649112	-0.195442	0.00901998	-0.357427
MAP2K2	chr7	1	0.955748	0.854629	0.903437	0.661171	-0.0665966	0.201736	0.233506	0.13546	0.126584
MAPK9	chr7	0.971467	0.910275	1	0.394868	0.634482	0.208041	-0.469414	0.0321296	-0.613615	-0.210853
MAST1	chr7	0.858606	0.945235	0.900031	0.387744	0.187741	-0.831801	-0.373957	-0.738356	-0.617071	-0.608335
MAT2B	chr7	0.999095	1	1	0.712064	0.639076	-0.16886	0.0162797	-0.141701	-0.335592	-0.158066
MATK	chr7	0.70271	1	0.253457	0.904636	0.238868	-0.773048	0.127516	-1.6393	-0.14309	-0.529297
MATR3	chr7	0.86347	1	0.823436	0.757523	0.796731	0.279913	-0.0235785	0.254845	-0.223011	0.0717473
MBD3	chr7	0.942228	0.971444	0.466734	0.660859	0.229324	0.210241	0.167923	0.623844	0.311379	0.328708
MBLAC2	chr7	0.857426	0.983271	0.899009	0.323636	0.614309	-0.270497	-0.233316	0.263874	-0.60747	-0.215278
MCOLN1	chr7	0.219609	0.444058	0.0593878	1	0.0017693	-0.970611	-0.884977	-1.49404	0.0257031	-0.831996
MCTP1	chr7	0.937771	0.970773	0.314417	0.353548	0.212456	0.651287	-0.353207	-2.31028	-2.00167	-1.04272
MED26	chr7	0.877113	0.966301	0.981148	0.749883	0.650613	0.323246	-0.17801	0.15152	0.23504	0.129533
MED7	chr7	0.661419	1	1	0.680521	0.455783	-0.928665	0.0598087	0.056049	-0.559361	-0.320782
MEF2B	chr7	0.703816	0.9419	1	0.993735	0.568036	-1.89362	-0.653858	0.0872031	0.170049	-0.64016
MEF2BNB	chr7	1	0.911339	0.983111	0.936614	0.557936	-0.131578	-0.335091	-0.13267	-0.0947502	-0.176028
MEF2C	chr7	0.995103	0.737837	0.907567	0.394103	0.324485	-0.210549	-0.871874	0.245238	-0.852061	-0.42216
MEGF10	chr7	0.70271	0.993056	0.829727	0.995455	0.49243	-1.12883	0.176409	-0.433033	-0.0579136	-0.359599
MFAP3	chr7	1	0.991022	0.885134	0.637027	0.546207	0.0261109	-0.11546	-0.239603	-0.312469	-0.160708
MGAT1	chr7	1	0.999045	0.950317	0.995722	0.93047	0.0988055	-0.115197	-0.15381	0.034756	-0.0335819
MGAT4B	chr7	0.479164	0.828851	0.728164	1	0.0831551	-0.642991	-0.351169	-0.342662	-0.014658	-0.33665
MGC128424	chr7	0.805178	0.938183	1	0.97943	0.630265	-0.469289	-0.266053	0.047355	0.0525618	-0.153868
MGC137030	chr7	0.468788	0.406262	0.486845	0.475782	0.019818	-2.91071	-3.98519	-2.46525	-1.73947	-2.79338
MIER2	chr7	1	0.720915	0.480105	0.849555	0.24918	-0.138697	-0.806041	-0.730846	0.161168	-0.375297
MIR143	chr7	0.904978	0.892692	0.665478	0.854889	0.333393	-0.93366	-0.652986	-1.6524	-0.843859	-0.924912
MIR1434	chr7	0.901045	0.720915	0.889266	0.974572	0.913426	0.698114	-1.95851	0.643463	0.19662	0.121625
MIR145	chr7	1	0.639816	0.877191	0.972767	0.375609	0.319756	-1.42813	-0.598676	-0.287475	-0.730745
MIR146A	chr7	0.904337	0.641513	0.71133	0.71713	0.719618	-0.952665	-2.47016	1.53273	1.22805	-0.483399
MIR1777B	chr7	1	1	0.71133	1	0.485297	0	0	1.53273	0	0.551134
MIR181C	chr7	1	0.79044	1	0.712064	0.991438	0	-1.34453	0	1.32019	-0.000970022
MIR181D	chr7	1	1	1	0.658037	0.493289	0	0	0	-1.50161	-0.507937
MIR199A-2	chr7	1	0.79044	1	0.9693	0.753221	0.414325	-1.4076	0.224227	-0.267513	-0.335531
MIR23A	chr7	1	0.896342	1	0.712064	0.892433	-0.0727556	-0.692372	0	1.32648	-0.223316
MIR24-2	chr7	0.70271	0.501334	0.728164	0.97943	0.351644	2.09601	-2.10387	-1.29341	-0.286018	-1.04531
MIR2454	chr7	0.908064	0.753397	1	0.641457	0.277526	-0.950334	-1.69374	0.112233	-0.870148	-0.891126
MIR2455	chr7	0.805178	0.79044	0.592229	1	0.179195	-1.39872	-1.37651	-2.06333	0	-1.35802
MIR2456	chr7	0.971467	0.948888	0.266362	0.982627	0.308625	-0.747629	-0.596718	-3.34619	-0.264686	-1.13324
MIR2458	chr7	1	0.79044	1	1	0.529185	0	-1.37651	0	0	-0.46066
MIR2459	chr7	0.805178	0.79044	0.994908	0.911266	0.473286	-1.53851	-1.34453	-0.313245	-0.44492	-0.669874
MIR2460	chr7	0.862014	0.79044	1	0.596528	0.411192	-1.06541	-1.34453	0.0150103	-1.73869	-0.852036
MIR2461	chr7	1	0.389183	1	1	0.546207	0.103699	-3.55293	-0.269564	0	-0.550245
MIR2462	chr7	0.988119	1	1	0.988389	0.891003	0.345412	0	0	-0.270233	0.180981
MIR2463	chr7	1	0.79044	1	0.436423	0.372986	0.022118	-1.34453	0	-2.28293	-1.00904
MIR2465	chr7	0.713187	1	0.979586	0.602116	0.581768	1.98391	0	-0.489713	1.85324	0.72193
MIR27A	chr7	0.805178	0.929358	0.728164	0.979335	0.917324	1.32629	-0.590868	-1.29341	0.301779	-0.17031
MIR339B	chr7	0.805178	0.93792	0.248059	0.835723	0.929895	1.34617	0.66833	-3.2847	0.953223	-0.172091
MIR7	chr7	1	1	1	0.962013	0.916798	0	0	0	0.384676	0.141994
MIR874	chr7	0.70271	1	1	0.997618	0.58243	-2.07347	0	0	-0.175381	-0.660671
MKNK2	chr7	0.703582	0.641952	0.930212	0.850842	0.402822	-0.641225	-1.00031	0.194991	0.1667	-0.318705
MOB3A	chr7	0.851036	1	0.731184	0.895665	0.679617	-0.298781	0.085031	-0.324793	0.125	-0.0995053
MPV17L2	chr7	1	0.920899	1	0.877555	0.810914	-0.101794	0.375738	-0.0822379	0.228991	0.110545
MRI1	chr7	0.987871	0.964451	0.974886	0.910867	0.97092	-0.146226	-0.184158	0.146397	0.145692	-0.0139021
MRPL22	chr7	0.971686	0.537267	0.400525	0.721505	0.0932502	0.747184	2.91034	2.65571	1.10636	1.67122
MRPL34	chr7	1	0.79044	0.370413	0.873397	0.141342	-0.0371473	0.543966	0.666168	0.155578	0.334104
MRPL4	chr7	0.905758	0.930409	0.966081	0.873397	0.626355	-0.219735	-0.221633	-0.140312	0.139227	-0.111605
MRPL54	chr7	0.831675	0.944179	0.771901	0.820269	0.712002	-0.296978	0.237522	0.299654	0.217437	0.116259
MRPL55	chr7	1	0.855579	0.871465	0.965955	0.584513	-0.0871716	0.407328	0.220635	0.0766259	0.156025
MSH3	chr7	0.962501	0.98765	0.728164	0.611657	0.714662	0.169578	0.124079	-0.417391	-0.324181	-0.11144
MUM1	chr7	0.831675	0.911339	0.918029	0.962744	0.72538	-0.351752	-0.249146	0.182067	0.0646374	-0.085159
MXD3	chr7	1	0.632747	0.395064	0.901481	0.131444	-0.202295	-1.46652	-2.17025	-0.353913	-1.06242
MYO1F	chr7	0.950877	0.928734	0.0155991	0.741682	0.0562828	-0.224877	-0.270902	-1.6033	-0.325698	-0.585106
MYO9B	chr7	0.404833	0.654658	0.728164	0.87169	0.0340012	-0.847457	-0.675047	-0.347457	-0.170993	-0.510496
MYOT	chr7	0.597632	0.808918	0.876623	0.227264	0.329369	1.41255	-0.839961	0.327519	1.45273	0.577543
MYOZ3	chr7	0.86347	0.419943	0.316897	0.603146	0.0062655	-0.822103	-1.55584	-0.774988	-0.863519	-1.03473
MZB1	chr7	0.960662	0.699807	1	0.609789	0.192338	-0.399919	-1.60199	-0.233993	-1.04875	-0.855326
N4BP3	chr7	0.805178	0.79044	0.930271	0.792171	0.314935	-1.00578	-0.577894	0.24769	-0.258996	-0.319823
NACC1	chr7	1	0.978464	0.970573	0.658037	0.578642	0.0173566	0.125805	0.128454	0.275563	0.137048
NCAN	chr7	0.70271	0.720915	0.728164	0.749883	0.256765	-2.11898	-2.08024	-1.35212	-0.844901	-1.30055
NCLN	chr7	0.822611	0.844696	1	0.877856	0.61509	-0.347303	-0.430566	0.00391153	0.143879	-0.159023
NDST1	chr7	0.947608	0.69455	0.728164	0.958794	0.549181	0.257511	-0.834479	-0.317079	0.0868585	-0.200182
NDUFA11	chr7	0.84463	0.960571	0.860305	0.923633	0.876402	-0.356087	0.22494	0.282442	0.116278	0.0690138
NDUFA13	chr7	1	0.79044	0.459501	0.506508	0.15635	-0.0377792	0.640636	0.681679	0.444772	0.434456
NDUFA2	chr7	0.927239	1	0.722234	1	0.884424	-0.300558	-0.0554758	0.665107	-0.00483249	0.0763366
NDUFA7	chr7	0.862014	0.866788	0.728164	0.741682	0.572385	-0.304161	0.428405	0.424265	0.241934	0.199538
NDUFB7	chr7	0.820834	0.741826	0.898676	0.902918	0.558933	-0.33852	0.949078	0.262219	0.159568	0.258495
NDUFS7	chr7	0.904978	1	1	0.78833	0.991724	-0.256571	0.00482225	0.0362284	0.236855	0.00572169
NFIC	chr7	1	0.937104	0.242535	0.680038	0.265568	0.0409967	-0.220368	-0.867721	-0.391349	-0.359238
NHP2	chr7	1	0.720915	0.362401	1	0.197948	0.0752066	0.769286	0.694423	0.0295353	0.392337
NLRP3	chr7	1	0.879344	0.759267	0.658037	0.390467	0.160545	-0.436165	-0.676606	-0.713875	-0.402591
NME5	chr7	0.880176	1	0.533296	0.439855	0.315589	-0.92542	0.0978159	2.14307	-0.695945	-0.550275
NMUR2	chr7	0.266199	0.720915	0.823234	0.517071	0.993614	3.65877	2.09433	-0.873434	-1.07666	-0.0711732
NOP16	chr7	1	0.919025	0.760452	0.888982	0.841664	0.0617046	-0.247773	0.292939	0.153563	0.0623612
NR2C2AP	chr7	1	0.923917	0.728164	0.98221	0.867288	0.0924367	-0.341131	0.535855	0.0864622	0.0787054
NR2F1	chr7	0.805178	0.934866	0.0754091	0.990586	0.119022	-0.383464	-0.244913	-1.68971	0.0600595	-0.531279
NR3C1	chr7	0.954342	0.938926	0.925696	0.286447	0.279141	-0.183246	-0.248914	-0.230753	-0.664802	-0.331461
NRTN	chr7	0.944345	0.990634	1	0.658037	0.999611	-0.35986	-0.245195	-0.298208	0.67449	0.00223206
NUDCD2	chr7	0.969165	0.843238	1	0.884687	0.813489	0.177732	0.343975	-0.0659455	-0.15919	0.0771038
NUDT12	chr7	0.971467	0.902999	0.783436	0.431611	0.533619	-0.185207	-0.30479	0.32844	-0.538194	-0.177767
NWD1	chr7	0.805178	0.93792	0.236942	0.520453	0.386757	-1.39872	-0.421915	3.39336	1.20469	0.765475
OAZ1	chr7	1	0.909246	1	0.962744	0.714662	0.0822959	0.272741	-0.0334285	0.0854882	0.101816
OBSCN	chr7	0.193101	0.364627	1	0.727144	0.113337	-2.52199	-1.79071	-0.0587325	0.598343	-0.970355
OCEL1	chr7	0.266199	0.91342	0.62673	0.914826	0.0696228	-0.877801	-0.29082	-0.556399	-0.129353	-0.461092
OLFM2	chr7	0.815611	0.79044	0.981363	0.742603	0.246749	0.847967	0.673351	0.196473	0.431748	0.495896
OR10H1	chr7	1	0.79044	1	1	0.530076	0	1.37405	0	0	0.436031
P2RY11	chr7	1	0.998395	0.728164	0.986696	0.696821	-0.196062	-0.191512	-1.36559	-0.160824	-0.291563
P4HA2	chr7	0.93555	1	0.983111	0.546128	0.679758	-0.202624	0.0591597	0.108315	-0.373239	-0.100049
PAIP2	chr7	1	1	0.728164	0.702474	0.524844	-0.090458	0.0568726	-0.449496	-0.241998	-0.181175
PAM	chr7	1	0.945727	0.50592	0.974572	0.598288	-0.0750418	0.19605	-0.690851	-0.0616987	-0.15615
PBX4	chr7	0.70271	0.892179	0.195249	0.851519	0.266614	-1.04925	-0.487983	-2.87344	0.283412	-0.52178
PCDH1	chr7	1	0.88272	0.571475	0.94796	0.309232	-0.0807942	-0.330037	-0.676716	-0.0920566	-0.292161
[truncated: 11,149 more rows]
